# Supplementary material for: Bis[tris­(ethane-1,2-diamine)nickel(II)] octa­cyanidomolybdate(IV) dihydrate
Source: Acta Crystallogr Sect E Struct Rep Online. 2008 Aug 13;64(Pt 9):m1152–3. doi: 10.1107/S1600536808024963 (PMC2960526; doi:10.1107/S1600536808024963)
Supplement: Supplementary file 1 [file e-64-m1152-sup1.cif]

##############################################################################
###                                                                        ###
###        Electronic paper (Acta Crystallographica Section E)             ###
###                                                                        ###
##############################################################################
#                                                                            #
# This CIF contains the data in a paper accepted for publication in Acta     #
# Crystallographica Section E. It conforms to the requirements of Notes      #
# for Authors for Section E, and has been peer reviewed under the auspices   #
# of the IUCr Commission on Journals.                                        #
#                                                                            #
# Full details of the Crystallographic Information File format               #
# are given in the paper "The Crystallographic Information File (CIF):       #
# a New Standard Archive File for Crystallography" by S. R. Hall, F. H.      #
# Allen and I. D. Brown [Acta Cryst. (1991), A47, 655-685].                  #
#                                                                            #
# The current version of the core CIF dictionary is obtainable from          #
# ftp://ftp.iucr.org/pub/cif_core.dic. The current version number is 2.4.    #
#                                                                            #
# Software is freely available for graphical display of the structure(s) in  #
# this CIF.  For information consult the CIF home page http://www.iucr.org/  #
# cif/home.html                                                              #
#                                                                            #
# This file may be used for bona fide research purposes within the           #
# scientific community so long as proper attribution is given to the journal # 
# article from which it was obtained.                                        #
#                                                                            #
##############################################################################
                                             
data_global
_audit_creation_method     ?
_journal_date_recd_electronic     2008-06-12
_journal_date_accepted     2008-08-03
_journal_name_full     'Acta Crystallographica, Section E'
_journal_year     2008
_journal_volume     64
_journal_issue      9
_journal_page_first     m1152
_journal_page_last     m1153
_journal_paper_category     QM
_journal_coeditor_code     BR2077
_publ_contact_author_name     'Prof. Ai-Hua Yuan'
_publ_contact_author_address
;
School of Materials Science and Engineering,
Jiangsu University of Science and Technology,
Zhenjiang, 212003, P.R. China
;
_publ_contact_author_email     aihuayuan@163.com
_publ_contact_author_fax     ?
_publ_contact_author_phone     ?
_publ_section_title
;
Bis[tris(ethane-1,2-diamine)nickel(II)] octacyanidomolybdate(IV) dihydrate
;
loop_
    _publ_author_name
    _publ_author_footnote
    _publ_author_address
    'Liu, Wen-Yan' .
;
School of Materials Science and Engineering,
Jiangsu University of Science and Technology,
Zhenjiang 212003, People's Republic of China
;
    'Zhou, Hu' .
;
School of Materials Science and Engineering,
Jiangsu University of Science and Technology,
Zhenjiang 212003, People's Republic of China
;
    'Guo, Ji-Xi' .
;
Institute of Applied Chemistry, Xinjiang University
Urumqi 830046, Xinjiang, People's Republic of China
;
    'Yuan, Ai-Hua' .
;
School of Materials Science and Engineering,
Jiangsu University of Science and Technology,
Zhenjiang 212003, People's Republic of China
;
data_I
_audit_creation_method     SHELXL-97
_chemical_name_systematic
;
Bis[tris(ethane-1,2-diamine)nickel(II)] octacyanidomolybdate(IV) dihydrate
;
_chemical_name_common     ?
_chemical_formula_moiety     '2(C6 H24 N6 Ni 2+), C8 Mo N8 4-, 2(H2 O)'
_chemical_formula_sum     'C20 H52 Mo N20 Ni2 O2'
_chemical_formula_iupac     '[Ni (C2 H8 N2)3]2 [Mo (C N)8], 2H2 O'
_chemical_formula_weight     818.18
_chemical_melting_point     ?
_symmetry_cell_setting     'Monoclinic'
_symmetry_space_group_name_H-M     'P 21'
_symmetry_space_group_name_Hall     'P 2yb'
loop_
    _symmetry_equiv_pos_as_xyz
    'x, y, z'
    '-x, y+1/2, -z'
_cell_length_a     10.1765(3)
_cell_length_b     12.2178(2)
_cell_length_c     15.8932(3)
_cell_angle_alpha     90.00
_cell_angle_beta     106.6830(10)
_cell_angle_gamma     90.00
_cell_volume     1892.89(7)
_cell_formula_units_Z     2
_cell_measurement_reflns_used     4517
_cell_measurement_theta_min     2.13
_cell_measurement_theta_max     25.47
_cell_measurement_temperature     153(2)
_exptl_crystal_description     pale
_exptl_crystal_colour     yellow
_exptl_crystal_size_max     0.30
_exptl_crystal_size_mid     0.26
_exptl_crystal_size_min     0.24
_exptl_crystal_density_diffrn     1.435
_exptl_crystal_density_meas     ?
_exptl_crystal_density_method     'not measured'
_exptl_crystal_F_000     852
_exptl_absorpt_coefficient_mu     1.359
_exptl_absorpt_correction_type     'multi-scan'
_exptl_absorpt_process_details     '(SADABS; Bruker, 2000)'
_exptl_absorpt_correction_T_min     0.67
_exptl_absorpt_correction_T_max     0.72
_exptl_special_details
;
;
_diffrn_ambient_temperature     153(2)
_diffrn_radiation_type     'MoK\a'
_diffrn_radiation_wavelength     0.71073
_diffrn_radiation_source     'sealed tube'
_diffrn_radiation_monochromator     'graphite'
_diffrn_measurement_device_type     'Bruker SMART APEX CCD'
_diffrn_measurement_method     '\f and \w'
_diffrn_detector_area_resol_mean     ?
_diffrn_reflns_number     15991
_diffrn_reflns_av_R_equivalents     0.0479
_diffrn_reflns_av_sigmaI/netI     0.0556
_diffrn_reflns_theta_min     3.15
_diffrn_reflns_theta_max     26.00
_diffrn_reflns_theta_full     26.00
_diffrn_measured_fraction_theta_max     0.997
_diffrn_measured_fraction_theta_full     0.997
_diffrn_reflns_limit_h_min     -12
_diffrn_reflns_limit_h_max     12
_diffrn_reflns_limit_k_min     -15
_diffrn_reflns_limit_k_max     13
_diffrn_reflns_limit_l_min     -19
_diffrn_reflns_limit_l_max     19
_diffrn_standards_number     ?
_diffrn_standards_interval_count     ?
_diffrn_standards_interval_time     ?
_diffrn_standards_decay_%     ?
_refine_special_details
;
Refinement of <i>F</i>^2^ against ALL reflections. The weighted <i>R</i>-factor
<i>wR</i> and goodness of fit <i>S</i> are based on <i>F</i>^2^, conventional
<i>R</i>-factors <i>R</i> are based on <i>F</i>, with <i>F</i> set to zero for
negative <i>F</i>^2^. The threshold expression of <i>F</i>^2^ >
\s(<i>F</i>^2^) is used only for calculating <i>R</i>-factors(gt) <i>etc</i>.
and is not relevant to the choice of reflections for refinement.
<i>R</i>-factors based on <i>F</i>^2^ are statistically about twice as large
as those based on <i>F</i>, and <i>R</i>- factors based on ALL data will be
even larger.
;
_reflns_number_total     6779
_reflns_number_gt     6292
_reflns_threshold_expression     I>\2s(I)
_refine_ls_structure_factor_coef     Fsqd
_refine_ls_matrix_type     full
_refine_ls_R_factor_all     0.0556
_refine_ls_R_factor_gt     0.0519
_refine_ls_wR_factor_gt     0.1207
_refine_ls_wR_factor_ref     0.1216
_refine_ls_goodness_of_fit_ref     1.091
_refine_ls_restrained_S_all     1.091
_refine_ls_number_reflns     6779
_refine_ls_number_parameters     433
_refine_ls_number_restraints     1
_refine_ls_hydrogen_treatment     constr
_refine_ls_weighting_scheme     calc
_refine_ls_weighting_details
             'calc w=1/[\s^2^(Fo^2^)+(0.07P)^2^+1.99P] where P=(Fo^2^+2Fc^2^)/3'
_atom_sites_solution_hydrogens     geom
_atom_sites_solution_primary     direct
_atom_sites_solution_secondary     difmap
_refine_ls_shift/su_max     0.000
_refine_ls_shift/su_mean     0.000
_refine_diff_density_max     0.475
_refine_diff_density_min     -0.923
_refine_ls_extinction_method     none
_refine_ls_extinction_coef     ?
_refine_ls_abs_structure_details     'Flack (1983), 2876 Friedel pairs'
_refine_ls_abs_structure_Flack     0.024(19)
loop_
    _atom_type_symbol
    _atom_type_description
    _atom_type_scat_dispersion_real
    _atom_type_scat_dispersion_imag
    _atom_type_scat_source
    'C' 'C' 0.0033 0.0016
                         'International Tables Vol C Tables 4.2.6.8 and 6.1.1.4'
    'H' 'H' 0.0000 0.0000
                         'International Tables Vol C Tables 4.2.6.8 and 6.1.1.4'
    'Mo' 'Mo' -1.6832 0.6857
                         'International Tables Vol C Tables 4.2.6.8 and 6.1.1.4'
    'N' 'N' 0.0061 0.0033
                         'International Tables Vol C Tables 4.2.6.8 and 6.1.1.4'
    'Ni' 'Ni' 0.3393 1.1124
                         'International Tables Vol C Tables 4.2.6.8 and 6.1.1.4'
    'O' 'O' 0.0106 0.0060
                         'International Tables Vol C Tables 4.2.6.8 and 6.1.1.4'
_computing_data_collection     'SMART (Bruker, 2000)'
_computing_cell_refinement     'SMART (Bruker, 2000)'
_computing_data_reduction     'SAINT (Bruker, 2000)'
_computing_structure_solution     'SHELXTL (Sheldrick, 2008)'
_computing_structure_refinement     'SHELXTL (Sheldrick, 2008)'
_computing_molecular_graphics     'SHELXTL (Sheldrick, 2008)'
_computing_publication_material     'SHELXTL (Sheldrick, 2008)'
loop_
    _atom_site_type_symbol
    _atom_site_label
    _atom_site_fract_x
    _atom_site_fract_y
    _atom_site_fract_z
    _atom_site_U_iso_or_equiv
    _atom_site_adp_type
    _atom_site_calc_flag
    _atom_site_refinement_flags
    _atom_site_occupancy
    _atom_site_disorder_assembly
    _atom_site_disorder_group
    C C1 0.7021(6) 0.2552(5) 0.9316(4) 0.0195(12) Uani d . 1 . .
    C C2 0.8354(6) 0.2524(6) 0.7410(4) 0.0241(13) Uani d . 1 . .
    C C3 0.8353(6) 0.3887(5) 0.8634(4) 0.0189(12) Uani d . 1 . .
    C C4 0.6661(7) 0.4211(6) 0.7016(4) 0.0278(14) Uani d . 1 . .
    C C5 0.5555(6) 0.4260(6) 0.8268(4) 0.0199(12) Uani d . 1 . .
    C C6 0.5563(6) 0.2339(6) 0.6619(4) 0.0289(14) Uani d . 1 . .
    C C7 0.4715(7) 0.2262(5) 0.7999(4) 0.0264(14) Uani d . 1 . .
    C C8 0.7056(7) 0.1166(6) 0.8070(4) 0.0287(14) Uani d . 1 . .
    C C9 0.0508(5) 0.2749(6) 0.1559(4) 0.0248(14) Uani d . 1 . .
    H H9C -0.0161 0.2162 0.1310 0.030 Uiso calc R 1 . .
    H H9D 0.0106 0.3235 0.1919 0.030 Uiso calc R 1 . .
    C C10 0.1825(7) 0.2257(6) 0.2122(4) 0.0271(14) Uani d . 1 . .
    H H10C 0.2469 0.2845 0.2406 0.032 Uiso calc R 1 . .
    H H10D 0.1638 0.1798 0.2588 0.032 Uiso calc R 1 . .
    C C11 0.1076(6) 0.0854(5) -0.1054(4) 0.0243(13) Uani d . 1 . .
    H H11C 0.1146 0.1382 -0.1511 0.029 Uiso calc R 1 . .
    H H11D 0.0442 0.0259 -0.1338 0.029 Uiso calc R 1 . .
    C C12 0.2488(7) 0.0386(5) -0.0584(4) 0.0253(14) Uani d . 1 . .
    H H12C 0.2398 -0.0189 -0.0165 0.030 Uiso calc R 1 . .
    H H12D 0.2896 0.0050 -0.1017 0.030 Uiso calc R 1 . .
    C C13 0.2762(8) 0.4470(6) -0.0335(5) 0.0325(15) Uani d . 1 . .
    H H13C 0.2183 0.4868 -0.0032 0.039 Uiso calc R 1 . .
    H H13D 0.2901 0.4949 -0.0805 0.039 Uiso calc R 1 . .
    C C14 0.4120(7) 0.4211(6) 0.0306(6) 0.0356(17) Uani d . 1 . .
    H H14C 0.4735 0.3876 -0.0005 0.043 Uiso calc R 1 . .
    H H14D 0.4555 0.4891 0.0594 0.043 Uiso calc R 1 . .
    C C15 0.0575(8) 0.5073(7) 0.6690(5) 0.0371(17) Uani d . 1 . .
    H H15C -0.0142 0.4691 0.6229 0.045 Uiso calc R 1 . .
    H H15D 0.0181 0.5276 0.7170 0.045 Uiso calc R 1 . .
    C C16 0.1786(7) 0.4333(7) 0.7037(5) 0.0345(16) Uani d . 1 . .
    H H16C 0.2331 0.4602 0.7620 0.041 Uiso calc R 1 . .
    H H16D 0.1453 0.3590 0.7117 0.041 Uiso calc R 1 . .
    C C17 0.3069(7) 0.4275(7) 0.4299(5) 0.0364(17) Uani d . 1 . .
    H H17C 0.3547 0.4193 0.3842 0.044 Uiso calc R 1 . .
    H H17D 0.3046 0.3551 0.4575 0.044 Uiso calc R 1 . .
    C C18 0.3033(7) 0.8036(6) 0.5511(5) 0.0324(15) Uani d . 1 . .
    H H18C 0.2475 0.8442 0.5825 0.039 Uiso calc R 1 . .
    H H18D 0.3332 0.8563 0.5129 0.039 Uiso calc R 1 . .
    C C19 0.4256(7) 0.7580(6) 0.6159(5) 0.0330(17) Uani d . 1 . .
    H H19C 0.4603 0.8126 0.6631 0.040 Uiso calc R 1 . .
    H H19D 0.4981 0.7460 0.5867 0.040 Uiso calc R 1 . .
    C C20 0.1658(7) 0.4669(7) 0.3898(5) 0.0370(17) Uani d . 1 . .
    H H20C 0.1142 0.4126 0.3466 0.044 Uiso calc R 1 . .
    H H20D 0.1680 0.5366 0.3586 0.044 Uiso calc R 1 . .
    Mo Mo1 0.66541(4) 0.28850(4) 0.79163(3) 0.01679(12) Uani d . 1 . .
    N N1 0.7199(6) 0.2377(5) 1.0040(4) 0.0301(12) Uani d . 1 . .
    N N2 0.9261(6) 0.2312(6) 0.7138(4) 0.0340(13) Uani d . 1 . .
    N N3 0.9209(5) 0.4433(5) 0.9004(4) 0.0268(12) Uani d . 1 . .
    N N4 0.6622(7) 0.4940(6) 0.6546(4) 0.0396(15) Uani d . 1 . .
    N N5 0.4988(6) 0.5007(5) 0.8419(4) 0.0284(12) Uani d . 1 . .
    N N6 0.5011(6) 0.2020(7) 0.5923(4) 0.0424(17) Uani d . 1 . .
    N N7 0.3659(6) 0.1947(6) 0.8043(4) 0.0324(14) Uani d . 1 . .
    N N8 0.7278(6) 0.0243(5) 0.8114(4) 0.0334(13) Uani d . 1 . .
    N N9 0.0806(5) 0.3382(4) 0.0843(3) 0.0198(10) Uani d . 1 . .
    H H9A 0.1197 0.4044 0.1051 0.024 Uiso calc R 1 . .
    H H9B 0.0011 0.3511 0.0401 0.024 Uiso calc R 1 . .
    N N10 0.2435(5) 0.1588(5) 0.1566(3) 0.0233(11) Uani d . 1 . .
    H H10A 0.2006 0.0918 0.1463 0.028 Uiso calc R 1 . .
    H H10B 0.3351 0.1474 0.1844 0.028 Uiso calc R 1 . .
    N N11 0.0556(6) 0.1416(5) -0.0374(3) 0.0250(12) Uani d . 1 . .
    H H11A 0.0319 0.0911 -0.0014 0.030 Uiso calc R 1 . .
    H H11B -0.0201 0.1836 -0.0637 0.030 Uiso calc R 1 . .
    N N12 0.3389(5) 0.1272(4) -0.0107(3) 0.0205(11) Uani d . 1 . .
    H H12A 0.3809 0.1614 -0.0476 0.025 Uiso calc R 1 . .
    H H12B 0.4059 0.0983 0.0358 0.025 Uiso calc R 1 . .
    N N13 0.2079(6) 0.3480(4) -0.0718(4) 0.0240(11) Uani d . 1 . .
    H H13A 0.2509 0.3175 -0.1097 0.029 Uiso calc R 1 . .
    H H13B 0.1179 0.3619 -0.1020 0.029 Uiso calc R 1 . .
    N N14 0.3906(5) 0.3450(5) 0.0966(4) 0.0260(11) Uani d . 1 . .
    H H14A 0.3734 0.3833 0.1421 0.031 Uiso calc R 1 . .
    H H14B 0.4679 0.3031 0.1189 0.031 Uiso calc R 1 . .
    N N15 0.1003(6) 0.6013(5) 0.6341(4) 0.0349(14) Uani d . 1 . .
    H H15A 0.1393 0.6491 0.6791 0.042 Uiso calc R 1 . .
    H H15B 0.0250 0.6352 0.5971 0.042 Uiso calc R 1 . .
    N N16 0.2683(6) 0.4264(5) 0.6456(4) 0.0305(13) Uani d . 1 . .
    H H16A 0.2469 0.3647 0.6111 0.037 Uiso calc R 1 . .
    H H16B 0.3583 0.4210 0.6789 0.037 Uiso calc R 1 . .
    N N17 0.0968(5) 0.4836(5) 0.4593(4) 0.0298(13) Uani d . 1 . .
    H H17A 0.0728 0.4175 0.4784 0.036 Uiso calc R 1 . .
    H H17B 0.0188 0.5252 0.4384 0.036 Uiso calc R 1 . .
    N N18 0.3814(5) 0.5073(5) 0.4973(4) 0.0286(13) Uani d . 1 . .
    H H18A 0.4137 0.5642 0.4709 0.034 Uiso calc R 1 . .
    H H18B 0.4550 0.4738 0.5363 0.034 Uiso calc R 1 . .
    N N19 0.2186(6) 0.7195(6) 0.4965(4) 0.0381(15) Uani d . 1 . .
    H H19A 0.2433 0.7116 0.4455 0.046 Uiso calc R 1 . .
    H H19B 0.1280 0.7405 0.4817 0.046 Uiso calc R 1 . .
    N N20 0.4008(6) 0.6538(6) 0.6563(4) 0.0379(15) Uani d . 1 . .
    H H20A 0.3753 0.6677 0.7063 0.046 Uiso calc R 1 . .
    H H20B 0.4798 0.6126 0.6716 0.046 Uiso calc R 1 . .
    Ni Ni1 0.22011(7) 0.24205(6) 0.03593(5) 0.01682(16) Uani d . 1 . .
    Ni Ni2 0.24281(8) 0.56721(7) 0.56448(5) 0.02290(19) Uani d . 1 . .
    O O1 0.1546(14) 0.8476(13) 0.7207(9) 0.043(5) Uani d P 0.395(18) . .
    H H1B 0.2345 0.8488 0.7568 0.052 Uiso d PR 0.395(18) . .
    H H1C 0.1500 0.8944 0.6804 0.052 Uiso d PR 0.395(18) . .
    O O2 0.7361(13) 0.6346(12) 0.5413(9) 0.041(5) Uani d P 0.410(18) . .
    H H2D 0.6725 0.6587 0.5612 0.050 Uiso d PR 0.410(18) . .
    H H2A 0.7418 0.6743 0.4986 0.050 Uiso d PR 0.410(18) . .
    O O3 0.3445(12) 0.7066(11) 0.8378(7) 0.032(4) Uani d P 0.392(16) . .
    H H3B 0.2721 0.7450 0.8289 0.038 Uiso d PR 0.392(16) . .
    H H3C 0.3339 0.6467 0.8623 0.038 Uiso d PR 0.392(16) . .
    O O4 0.1011(13) 0.2511(13) 0.5281(9) 0.044(5) Uani d P 0.399(17) . .
    H H4A 0.1079 0.1929 0.5583 0.052 Uiso d PR 0.399(17) . .
    H H4C 0.1316 0.2397 0.4845 0.052 Uiso d PR 0.399(17) . .
    O O5 0.1340(13) 0.1064(12) 0.6782(9) 0.042(4) Uani d P 0.404(17) . .
    H H5A 0.0736 0.1221 0.7037 0.050 Uiso d PR 0.404(17) . .
    H H5C 0.2134 0.1161 0.7136 0.050 Uiso d PR 0.404(17) . .
loop_
    _atom_site_aniso_label
    _atom_site_aniso_U_11
    _atom_site_aniso_U_22
    _atom_site_aniso_U_33
    _atom_site_aniso_U_12
    _atom_site_aniso_U_13
    _atom_site_aniso_U_23
    C1 0.023(3) 0.018(3) 0.018(3) -0.005(2) 0.007(2) 0.000(2)
    C2 0.022(3) 0.021(3) 0.027(3) -0.008(2) 0.004(2) 0.001(2)
    C3 0.027(3) 0.010(3) 0.020(3) -0.002(2) 0.007(2) 0.007(2)
    C4 0.034(3) 0.026(4) 0.021(3) -0.006(3) 0.003(3) 0.010(3)
    C5 0.015(2) 0.024(3) 0.022(3) -0.002(2) 0.007(2) 0.005(2)
    C6 0.026(3) 0.036(4) 0.024(3) -0.014(3) 0.004(3) 0.008(3)
    C7 0.031(3) 0.019(3) 0.028(3) -0.008(3) 0.006(3) 0.004(3)
    C8 0.038(4) 0.026(4) 0.024(3) 0.007(3) 0.013(3) 0.006(3)
    C9 0.013(2) 0.037(4) 0.029(3) 0.001(2) 0.013(2) 0.009(3)
    C10 0.040(4) 0.024(4) 0.020(3) 0.007(3) 0.012(3) 0.007(3)
    C11 0.029(3) 0.023(3) 0.021(3) -0.002(2) 0.007(2) -0.007(2)
    C12 0.036(3) 0.017(3) 0.026(3) 0.002(2) 0.014(3) 0.002(2)
    C13 0.039(4) 0.024(4) 0.041(4) -0.006(3) 0.021(3) 0.002(3)
    C14 0.025(3) 0.027(4) 0.062(5) -0.006(3) 0.023(3) 0.000(3)
    C15 0.042(4) 0.038(4) 0.037(4) 0.008(3) 0.020(3) 0.013(3)
    C16 0.032(4) 0.036(4) 0.038(4) -0.008(3) 0.014(3) 0.009(3)
    C17 0.034(4) 0.042(4) 0.035(4) 0.015(3) 0.014(3) -0.011(3)
    C18 0.043(4) 0.021(4) 0.034(3) 0.001(3) 0.013(3) -0.010(3)
    C19 0.032(3) 0.030(4) 0.038(4) -0.016(3) 0.010(3) -0.022(3)
    C20 0.031(3) 0.045(5) 0.031(4) 0.003(3) 0.001(3) -0.009(3)
    Mo1 0.0170(2) 0.0178(2) 0.0146(2) -0.0064(2) 0.00296(16) 0.0014(2)
    N1 0.044(3) 0.021(3) 0.023(3) -0.003(3) 0.006(2) 0.007(2)
    N2 0.027(3) 0.042(4) 0.038(3) -0.014(3) 0.016(2) -0.009(3)
    N3 0.026(3) 0.023(3) 0.029(3) 0.003(2) 0.004(2) -0.001(2)
    N4 0.039(3) 0.049(4) 0.030(3) -0.013(3) 0.009(3) 0.007(3)
    N5 0.028(3) 0.030(3) 0.028(3) -0.005(2) 0.009(2) -0.003(2)
    N6 0.028(3) 0.073(5) 0.024(3) -0.015(3) 0.003(2) -0.003(3)
    N7 0.025(3) 0.047(4) 0.028(3) -0.020(3) 0.011(2) -0.007(3)
    N8 0.045(3) 0.023(3) 0.036(3) -0.005(3) 0.018(3) 0.005(2)
    N9 0.028(3) 0.014(2) 0.020(3) 0.003(2) 0.011(2) 0.000(2)
    N10 0.027(3) 0.020(3) 0.024(3) 0.001(2) 0.009(2) -0.003(2)
    N11 0.028(3) 0.026(3) 0.020(3) -0.001(2) 0.007(2) -0.006(2)
    N12 0.020(2) 0.017(3) 0.024(3) 0.003(2) 0.005(2) -0.003(2)
    N13 0.032(3) 0.019(3) 0.026(3) 0.002(2) 0.017(2) 0.004(2)
    N14 0.014(2) 0.028(3) 0.036(3) -0.003(2) 0.007(2) -0.005(2)
    N15 0.041(3) 0.036(4) 0.032(3) -0.014(3) 0.018(3) -0.007(3)
    N16 0.025(3) 0.042(4) 0.021(3) 0.000(2) -0.001(2) 0.000(2)
    N17 0.017(2) 0.037(3) 0.030(3) 0.000(2) -0.001(2) -0.005(2)
    N18 0.010(2) 0.048(4) 0.028(3) 0.002(2) 0.007(2) -0.007(3)
    N19 0.038(3) 0.047(4) 0.028(3) -0.001(3) 0.006(3) 0.006(3)
    N20 0.035(3) 0.060(5) 0.020(3) -0.011(3) 0.011(3) -0.014(3)
    Ni1 0.0161(3) 0.0141(3) 0.0214(4) 0.0003(3) 0.0072(3) -0.0002(3)
    Ni2 0.0217(4) 0.0281(4) 0.0188(4) -0.0018(3) 0.0057(3) -0.0039(3)
    O1 0.038(7) 0.048(9) 0.032(7) 0.007(6) -0.008(6) 0.005(6)
    O2 0.032(6) 0.044(9) 0.034(7) 0.002(5) -0.014(5) 0.015(6)
    O3 0.029(6) 0.046(8) 0.024(6) 0.017(5) 0.014(5) 0.006(5)
    O4 0.038(7) 0.044(9) 0.044(8) -0.001(6) 0.003(6) 0.005(6)
    O5 0.037(7) 0.051(9) 0.038(7) -0.012(6) 0.012(6) -0.013(6)
_geom_special_details
;
All e.s.d.'s (except the e.s.d. in the dihedral angle between two l.s. planes)
are estimated using the full covariance matrix. The cell e.s.d.'s are taken
into account individually in the estimation of e.s.d.'s in distances, angles
and torsion angles; correlations between e.s.d.'s in cell parameters are only
used when they are defined by crystal symmetry. An approximate (isotropic)
treatment of cell e.s.d.'s is used for estimating e.s.d.'s involving l.s.
planes.
;
loop_
    _geom_bond_atom_site_label_1
    _geom_bond_atom_site_label_2
    _geom_bond_site_symmetry_2
    _geom_bond_distance
    _geom_bond_publ_flag
    C1 N1 . 1.133(8) ?
    C1 Mo1 . 2.185(6) ?
    C2 N2 . 1.155(9) ?
    C2 Mo1 . 2.153(6) ?
    C3 N3 . 1.121(8) ?
    C3 Mo1 . 2.158(6) ?
    C4 N4 . 1.156(9) ?
    C4 Mo1 . 2.162(6) ?
    C5 N5 . 1.142(9) ?
    C5 Mo1 . 2.178(7) ?
    C6 N6 . 1.156(9) ?
    C6 Mo1 . 2.148(7) ?
    C7 N7 . 1.162(9) ?
    C7 Mo1 . 2.154(6) ?
    C8 N8 . 1.148(9) ?
    C8 Mo1 . 2.141(7) ?
    C9 N9 . 1.478(8) ?
    C9 C10 . 1.506(8) ?
    C9 H9C . 0.9900 ?
    C9 H9D . 0.9900 ?
    C10 N10 . 1.466(8) ?
    C10 H10C . 0.9900 ?
    C10 H10D . 0.9900 ?
    C11 N11 . 1.498(8) ?
    C11 C12 . 1.528(9) ?
    C11 H11C . 0.9900 ?
    C11 H11D . 0.9900 ?
    C12 N12 . 1.479(8) ?
    C12 H12C . 0.9900 ?
    C12 H12D . 0.9900 ?
    C13 N13 . 1.440(9) ?
    C13 C14 . 1.496(11) ?
    C13 H13C . 0.9900 ?
    C13 H13D . 0.9900 ?
    C14 N14 . 1.465(9) ?
    C14 H14C . 0.9900 ?
    C14 H14D . 0.9900 ?
    C15 N15 . 1.399(9) ?
    C15 C16 . 1.500(10) ?
    C15 H15C . 0.9900 ?
    C15 H15D . 0.9900 ?
    C16 N16 . 1.476(9) ?
    C16 H16C . 0.9900 ?
    C16 H16D . 0.9900 ?
    C17 C20 . 1.474(10) ?
    C17 N18 . 1.485(9) ?
    C17 H17C . 0.9900 ?
    C17 H17D . 0.9900 ?
    C18 N19 . 1.457(9) ?
    C18 C19 . 1.479(10) ?
    C18 H18C . 0.9900 ?
    C18 H18D . 0.9900 ?
    C19 N20 . 1.479(10) ?
    C19 H19C . 0.9900 ?
    C19 H19D . 0.9900 ?
    C20 N17 . 1.483(9) ?
    C20 H20C . 0.9900 ?
    C20 H20D . 0.9900 ?
    N9 Ni1 . 2.148(5) ?
    N9 H9A . 0.9200 ?
    N9 H9B . 0.9200 ?
    N10 Ni1 . 2.123(6) ?
    N10 H10A . 0.9200 ?
    N10 H10B . 0.9200 ?
    N11 Ni1 . 2.132(5) ?
    N11 H11A . 0.9200 ?
    N11 H11B . 0.9200 ?
    N12 Ni1 . 2.120(5) ?
    N12 H12A . 0.9200 ?
    N12 H12B . 0.9200 ?
    N13 Ni1 . 2.121(5) ?
    N13 H13A . 0.9200 ?
    N13 H13B . 0.9200 ?
    N14 Ni1 . 2.135(5) ?
    N14 H14A . 0.9200 ?
    N14 H14B . 0.9200 ?
    N15 Ni2 . 2.103(6) ?
    N15 H15A . 0.9200 ?
    N15 H15B . 0.9200 ?
    N16 Ni2 . 2.120(6) ?
    N16 H16A . 0.9200 ?
    N16 H16B . 0.9200 ?
    N17 Ni2 . 2.149(5) ?
    N17 H17A . 0.9200 ?
    N17 H17B . 0.9200 ?
    N18 Ni2 . 2.129(5) ?
    N18 H18A . 0.9200 ?
    N18 H18B . 0.9200 ?
    N19 Ni2 . 2.131(7) ?
    N19 H19A . 0.9200 ?
    N19 H19B . 0.9200 ?
    N20 Ni2 . 2.118(6) ?
    N20 H20A . 0.9200 ?
    N20 H20B . 0.9200 ?
    O1 H1B . 0.8500 ?
    O1 H1C . 0.8501 ?
    O2 H2D . 0.8499 ?
    O2 H2A . 0.8500 ?
    O3 H3B . 0.8500 ?
    O3 H3C . 0.8500 ?
    O4 H4A . 0.8499 ?
    O4 H4C . 0.8500 ?
    O5 H5A . 0.8500 ?
    O5 H5C . 0.8500 ?
loop_
    _geom_angle_atom_site_label_1
    _geom_angle_atom_site_label_2
    _geom_angle_atom_site_label_3
    _geom_angle_site_symmetry_1
    _geom_angle_site_symmetry_3
    _geom_angle
    _geom_angle_publ_flag
    N1 C1 Mo1 . . 179.4(5) ?
    N2 C2 Mo1 . . 178.8(6) ?
    N3 C3 Mo1 . . 177.9(5) ?
    N4 C4 Mo1 . . 177.1(7) ?
    N5 C5 Mo1 . . 176.7(6) ?
    N6 C6 Mo1 . . 177.7(7) ?
    N7 C7 Mo1 . . 178.6(6) ?
    N8 C8 Mo1 . . 176.8(6) ?
    N9 C9 C10 . . 108.7(5) ?
    N9 C9 H9C . . 109.9 ?
    C10 C9 H9C . . 109.9 ?
    N9 C9 H9D . . 109.9 ?
    C10 C9 H9D . . 109.9 ?
    H9C C9 H9D . . 108.3 ?
    N10 C10 C9 . . 108.9(5) ?
    N10 C10 H10C . . 109.9 ?
    C9 C10 H10C . . 109.9 ?
    N10 C10 H10D . . 109.9 ?
    C9 C10 H10D . . 109.9 ?
    H10C C10 H10D . . 108.3 ?
    N11 C11 C12 . . 107.2(5) ?
    N11 C11 H11C . . 110.3 ?
    C12 C11 H11C . . 110.3 ?
    N11 C11 H11D . . 110.3 ?
    C12 C11 H11D . . 110.3 ?
    H11C C11 H11D . . 108.5 ?
    N12 C12 C11 . . 109.5(5) ?
    N12 C12 H12C . . 109.8 ?
    C11 C12 H12C . . 109.8 ?
    N12 C12 H12D . . 109.8 ?
    C11 C12 H12D . . 109.8 ?
    H12C C12 H12D . . 108.2 ?
    N13 C13 C14 . . 110.4(6) ?
    N13 C13 H13C . . 109.6 ?
    C14 C13 H13C . . 109.6 ?
    N13 C13 H13D . . 109.6 ?
    C14 C13 H13D . . 109.6 ?
    H13C C13 H13D . . 108.1 ?
    N14 C14 C13 . . 108.9(5) ?
    N14 C14 H14C . . 109.9 ?
    C13 C14 H14C . . 109.9 ?
    N14 C14 H14D . . 109.9 ?
    C13 C14 H14D . . 109.9 ?
    H14C C14 H14D . . 108.3 ?
    N15 C15 C16 . . 108.9(6) ?
    N15 C15 H15C . . 109.9 ?
    C16 C15 H15C . . 109.9 ?
    N15 C15 H15D . . 109.9 ?
    C16 C15 H15D . . 109.9 ?
    H15C C15 H15D . . 108.3 ?
    N16 C16 C15 . . 113.3(6) ?
    N16 C16 H16C . . 108.9 ?
    C15 C16 H16C . . 108.9 ?
    N16 C16 H16D . . 108.9 ?
    C15 C16 H16D . . 108.9 ?
    H16C C16 H16D . . 107.7 ?
    C20 C17 N18 . . 109.3(6) ?
    C20 C17 H17C . . 109.8 ?
    N18 C17 H17C . . 109.8 ?
    C20 C17 H17D . . 109.8 ?
    N18 C17 H17D . . 109.8 ?
    H17C C17 H17D . . 108.3 ?
    N19 C18 C19 . . 112.6(6) ?
    N19 C18 H18C . . 109.1 ?
    C19 C18 H18C . . 109.1 ?
    N19 C18 H18D . . 109.1 ?
    C19 C18 H18D . . 109.1 ?
    H18C C18 H18D . . 107.8 ?
    C18 C19 N20 . . 114.4(6) ?
    C18 C19 H19C . . 108.7 ?
    N20 C19 H19C . . 108.7 ?
    C18 C19 H19D . . 108.7 ?
    N20 C19 H19D . . 108.7 ?
    H19C C19 H19D . . 107.6 ?
    C17 C20 N17 . . 109.5(6) ?
    C17 C20 H20C . . 109.8 ?
    N17 C20 H20C . . 109.8 ?
    C17 C20 H20D . . 109.8 ?
    N17 C20 H20D . . 109.8 ?
    H20C C20 H20D . . 108.2 ?
    C8 Mo1 C6 . . 80.5(3) ?
    C8 Mo1 C2 . . 72.2(3) ?
    C6 Mo1 C2 . . 80.0(2) ?
    C8 Mo1 C7 . . 78.1(3) ?
    C6 Mo1 C7 . . 73.7(2) ?
    C2 Mo1 C7 . . 143.0(3) ?
    C8 Mo1 C3 . . 113.5(2) ?
    C6 Mo1 C3 . . 143.0(2) ?
    C2 Mo1 C3 . . 72.9(2) ?
    C7 Mo1 C3 . . 141.0(2) ?
    C8 Mo1 C4 . . 140.7(3) ?
    C6 Mo1 C4 . . 72.3(3) ?
    C2 Mo1 C4 . . 75.5(3) ?
    C7 Mo1 C4 . . 118.8(3) ?
    C3 Mo1 C4 . . 76.7(2) ?
    C8 Mo1 C5 . . 145.4(2) ?
    C6 Mo1 C5 . . 108.9(3) ?
    C2 Mo1 C5 . . 141.3(2) ?
    C7 Mo1 C5 . . 73.1(2) ?
    C3 Mo1 C5 . . 79.6(2) ?
    C4 Mo1 C5 . . 72.0(3) ?
    C8 Mo1 C1 . . 74.3(2) ?
    C6 Mo1 C1 . . 144.0(2) ?
    C2 Mo1 C1 . . 114.9(2) ?
    C7 Mo1 C1 . . 76.4(2) ?
    C3 Mo1 C1 . . 72.0(2) ?
    C4 Mo1 C1 . . 141.3(2) ?
    C5 Mo1 C1 . . 80.4(2) ?
    C9 N9 Ni1 . . 107.0(4) ?
    C9 N9 H9A . . 110.3 ?
    Ni1 N9 H9A . . 110.3 ?
    C9 N9 H9B . . 110.3 ?
    Ni1 N9 H9B . . 110.3 ?
    H9A N9 H9B . . 108.6 ?
    C10 N10 Ni1 . . 108.7(4) ?
    C10 N10 H10A . . 110.0 ?
    Ni1 N10 H10A . . 110.0 ?
    C10 N10 H10B . . 110.0 ?
    Ni1 N10 H10B . . 110.0 ?
    H10A N10 H10B . . 108.3 ?
    C11 N11 Ni1 . . 105.9(4) ?
    C11 N11 H11A . . 110.6 ?
    Ni1 N11 H11A . . 110.6 ?
    C11 N11 H11B . . 110.6 ?
    Ni1 N11 H11B . . 110.6 ?
    H11A N11 H11B . . 108.7 ?
    C12 N12 Ni1 . . 109.4(4) ?
    C12 N12 H12A . . 109.8 ?
    Ni1 N12 H12A . . 109.8 ?
    C12 N12 H12B . . 109.8 ?
    Ni1 N12 H12B . . 109.8 ?
    H12A N12 H12B . . 108.2 ?
    C13 N13 Ni1 . . 105.2(4) ?
    C13 N13 H13A . . 110.7 ?
    Ni1 N13 H13A . . 110.7 ?
    C13 N13 H13B . . 110.7 ?
    Ni1 N13 H13B . . 110.7 ?
    H13A N13 H13B . . 108.8 ?
    C14 N14 Ni1 . . 108.6(4) ?
    C14 N14 H14A . . 110.0 ?
    Ni1 N14 H14A . . 110.0 ?
    C14 N14 H14B . . 110.0 ?
    Ni1 N14 H14B . . 110.0 ?
    H14A N14 H14B . . 108.3 ?
    C15 N15 Ni2 . . 112.7(5) ?
    C15 N15 H15A . . 109.0 ?
    Ni2 N15 H15A . . 109.0 ?
    C15 N15 H15B . . 109.0 ?
    Ni2 N15 H15B . . 109.0 ?
    H15A N15 H15B . . 107.8 ?
    C16 N16 Ni2 . . 110.1(5) ?
    C16 N16 H16A . . 109.6 ?
    Ni2 N16 H16A . . 109.6 ?
    C16 N16 H16B . . 109.6 ?
    Ni2 N16 H16B . . 109.6 ?
    H16A N16 H16B . . 108.1 ?
    C20 N17 Ni2 . . 106.0(4) ?
    C20 N17 H17A . . 110.5 ?
    Ni2 N17 H17A . . 110.5 ?
    C20 N17 H17B . . 110.5 ?
    Ni2 N17 H17B . . 110.5 ?
    H17A N17 H17B . . 108.7 ?
    C17 N18 Ni2 . . 108.2(4) ?
    C17 N18 H18A . . 110.1 ?
    Ni2 N18 H18A . . 110.1 ?
    C17 N18 H18B . . 110.1 ?
    Ni2 N18 H18B . . 110.1 ?
    H18A N18 H18B . . 108.4 ?
    C18 N19 Ni2 . . 110.6(4) ?
    C18 N19 H19A . . 109.5 ?
    Ni2 N19 H19A . . 109.5 ?
    C18 N19 H19B . . 109.5 ?
    Ni2 N19 H19B . . 109.5 ?
    H19A N19 H19B . . 108.1 ?
    C19 N20 Ni2 . . 108.7(4) ?
    C19 N20 H20A . . 109.9 ?
    Ni2 N20 H20A . . 109.9 ?
    C19 N20 H20B . . 109.9 ?
    Ni2 N20 H20B . . 109.9 ?
    H20A N20 H20B . . 108.3 ?
    N12 Ni1 N13 . . 91.7(2) ?
    N12 Ni1 N10 . . 94.1(2) ?
    N13 Ni1 N10 . . 170.7(2) ?
    N12 Ni1 N11 . . 82.2(2) ?
    N13 Ni1 N11 . . 93.2(2) ?
    N10 Ni1 N11 . . 94.9(2) ?
    N12 Ni1 N14 . . 94.4(2) ?
    N13 Ni1 N14 . . 81.8(2) ?
    N10 Ni1 N14 . . 90.5(2) ?
    N11 Ni1 N14 . . 173.8(2) ?
    N12 Ni1 N9 . . 171.5(2) ?
    N13 Ni1 N9 . . 93.6(2) ?
    N10 Ni1 N9 . . 81.6(2) ?
    N11 Ni1 N9 . . 90.8(2) ?
    N14 Ni1 N9 . . 92.9(2) ?
    N15 Ni2 N20 . . 92.3(2) ?
    N15 Ni2 N16 . . 79.8(3) ?
    N20 Ni2 N16 . . 92.9(3) ?
    N15 Ni2 N18 . . 171.3(3) ?
    N20 Ni2 N18 . . 92.1(2) ?
    N16 Ni2 N18 . . 92.4(2) ?
    N15 Ni2 N19 . . 95.6(3) ?
    N20 Ni2 N19 . . 82.4(3) ?
    N16 Ni2 N19 . . 173.3(3) ?
    N18 Ni2 N19 . . 92.5(3) ?
    N15 Ni2 N17 . . 94.4(2) ?
    N20 Ni2 N17 . . 172.6(2) ?
    N16 Ni2 N17 . . 91.4(2) ?
    N18 Ni2 N17 . . 81.7(2) ?
    N19 Ni2 N17 . . 93.8(2) ?
    H1B O1 H1C . . 109.5 ?
    H2D O2 H2A . . 109.5 ?
    H3B O3 H3C . . 109.5 ?
    H4A O4 H4C . . 109.5 ?
    H5A O5 H5C . . 109.5 ?
loop_
    _geom_hbond_atom_site_label_D
    _geom_hbond_atom_site_label_H
    _geom_hbond_atom_site_label_A
    _geom_hbond_site_symmetry_A
    _geom_hbond_distance_DH
    _geom_hbond_distance_HA
    _geom_hbond_distance_DA
    _geom_hbond_angle_DHA
    N9 H9A N8 2_656 0.92 2.27 3.140(8) 158.7
    N9 H9B N3 1_454 0.92 2.41 3.179(7) 140.6
    N10 H10A N3 2_646 0.92 2.20 3.111(8) 170.1
    N10 H10B N5 2_646 0.92 2.58 3.252(8) 130.4
    N11 H11A N3 2_646 0.92 2.37 3.219(8) 153.3
    N12 H12A N7 1_554 0.92 2.35 3.141(8) 144.0
    N12 H12B N5 2_646 0.92 2.25 3.126(8) 159.0
    N13 H13A N7 1_554 0.92 2.53 3.434(8) 167.2
    N13 H13B N3 1_454 0.92 2.25 3.056(8) 146.3
    N14 H14A N8 2_656 0.92 2.24 3.066(8) 149.4
    N14 H14B O3 2_646 0.92 2.18 3.099(15) 175.5
    N15 H15A O1 . 0.92 2.51 3.290(16) 143.0
    N15 H15B O4 2_556 0.92 2.48 3.342(16) 156.2
    N16 H16A O4 . 0.92 2.18 3.023(16) 152.4
    N17 H17A O4 . 0.92 2.17 3.040(17) 157.3
    N17 H17B O5 2_556 0.92 2.28 3.097(14) 148.4
    N18 H18A N6 2_656 0.92 2.26 3.177(10) 178.4
    N18 H18B N4 . 0.92 2.40 3.216(8) 147.6
    N19 H19A N2 2_656 0.92 2.63 3.246(8) 124.7
    N19 H19B O4 2_556 0.92 2.30 3.187(15) 163.1
    N20 H20A O3 . 0.92 2.25 3.165(12) 171.9
    N20 H20B N4 . 0.92 2.43 3.306(10) 159.1
