# Supplementary material for: Bis[tris­(ethane-1,2-diamine)nickel(II)] octa­cyanidomolybdate(IV) dihydrate
Source: Acta Crystallogr Sect E Struct Rep Online. 2008 Aug 13;64(Pt 9):m1152–3. doi: 10.1107/S1600536808024963 (PMC2960526; doi:10.1107/S1600536808024963)
Supplement: Supplementary file 2 [file e-64-m1152-Isup2.hkl]

# 
# h,k,l, Fc-squared, Fo-squared, sigma(Fo-squared) and status flag 
# 
data_I
_shelx_title ' g0263      P21' 
_shelx_refln_list_code          4 
_shelx_F_calc_maximum      181.11 
_exptl_crystal_F_000       852.00 
_reflns_d_resolution_high  0.8107 
 
loop_ 
 _symmetry_equiv_pos_as_xyz 
 'x, y, z' 
 '-x, y+1/2, -z' 
 
_cell_length_a    10.1765 
_cell_length_b    12.2178 
_cell_length_c    15.8932 
_cell_angle_alpha  90.000 
_cell_angle_beta  106.683 
_cell_angle_gamma  90.000 
 
_shelx_F_squared_multiplier     1.000 
 
loop_ 
 _refln_index_h 
 _refln_index_k 
 _refln_index_l 
 _refln_F_squared_calc 
 _refln_F_squared_meas 
 _refln_F_squared_sigma 
 _refln_observed_status 
   1 -15   0      401.40      404.64     25.11 o 
   0 -14   0     1037.02     1209.87    110.08 o 
   1 -14   0      325.53      329.93     19.67 o 
   2 -14   0       97.75      111.24     49.15 o 
   3 -14   0      887.53      759.07     27.93 o 
   4 -14   0      100.04      251.06     42.53 o 
   1 -13   0     1262.08     1274.73    139.39 o 
   2 -13   0      118.80      124.58     11.89 o 
   3 -13   0      241.79      313.14     37.64 o 
   4 -13   0      111.97      206.33     44.35 o 
   5 -13   0       10.19       68.32     42.70 o 
   6 -13   0      274.34      367.73     78.05 o 
   0 -12   0      260.17      282.86     51.62 o 
   1 -12   0      240.71      226.78     55.59 o 
   2 -12   0      374.00      432.38     16.75 o 
   3 -12   0     1962.15     1798.40     56.88 o 
   4 -12   0     1185.61     1293.75     70.79 o 
   5 -12   0      790.17      742.45     25.45 o 
   6 -12   0     1752.24     1524.96     83.70 o 
   7 -12   0      135.93      122.85     14.85 o 
   1 -11   0     1771.12     1817.22    148.39 o 
   2 -11   0      276.56      334.11     47.10 o 
   3 -11   0       50.70      100.07     38.53 o 
   4 -11   0      327.60      340.36     28.67 o 
   5 -11   0      485.52      494.78     59.33 o 
   6 -11   0      370.87      489.90     48.05 o 
   7 -11   0      471.76      405.19      5.71 o 
   8 -11   0      815.79      877.38     52.26 o 
   0 -10   0      531.80      614.24    155.55 o 
   1 -10   0      666.36      696.93     51.52 o 
   2 -10   0      998.09      936.44     23.22 o 
   3 -10   0     1792.67     1662.67     34.30 o 
   4 -10   0     2067.59     1846.21     73.22 o 
   5 -10   0     1094.97     1172.88     21.97 o 
   6 -10   0     2761.73     2512.97    252.39 o 
   7 -10   0        9.85       19.04     27.00 o 
   8 -10   0       75.69      102.67     25.23 o 
   1  -9   0     7347.31     6631.97     66.25 o 
   2  -9   0      805.90      791.43     38.17 o 
   3  -9   0     2065.26     1994.61     79.60 o 
   4  -9   0        2.92       59.31     71.70 o 
   5  -9   0      469.42      455.55     36.37 o 
   6  -9   0     1102.78     1204.95     80.70 o 
   7  -9   0      233.13      323.77     58.81 o 
   8  -9   0     2752.85     2619.78     91.89 o 
   9  -9   0      163.78      330.30     68.89 o 
   0  -8   0      228.28      498.19    179.43 o 
   1  -8   0     1611.90     1725.68     65.53 o 
   2  -8   0      218.36      350.92     46.64 o 
   3  -8   0     5383.23     5031.18    126.46 o 
   4  -8   0      385.29      476.01     87.06 o 
   5  -8   0      510.12      471.56     38.63 o 
   6  -8   0     1097.01     1389.03    128.01 o 
   7  -8   0       78.13       57.58      9.75 o 
   8  -8   0      475.98      487.18     43.16 o 
   9  -8   0       62.82       75.70     14.49 o 
  10  -8   0      801.75      685.19     13.16 o 
   1  -7   0      558.75      645.75     63.20 o 
   2  -7   0     1507.37     1661.45     66.40 o 
   3  -7   0     2478.62     2391.36    162.75 o 
   4  -7   0      524.82      653.32    110.99 o 
   5  -7   0     3275.46     3532.84     81.11 o 
   6  -7   0      852.74      878.89     38.30 o 
   7  -7   0     1374.55     1822.98     61.53 o 
   8  -7   0     2013.51     1978.21     46.71 o 
   9  -7   0      405.97      550.11     62.37 o 
  10  -7   0      566.88      511.43     49.96 o 
   0  -6   0     7672.23     7093.72     57.87 o 
   1  -6   0      325.10      398.67    117.50 o 
   2  -6   0     5157.98     4964.94    113.98 o 
   3  -6   0     7070.46     6564.91     48.49 o 
   4  -6   0     5259.37     4791.39     63.50 o 
   5  -6   0     2452.45     2597.97    122.79 o 
   6  -6   0     2941.56     3118.47     75.60 o 
   7  -6   0        8.14       15.59     12.64 o 
   8  -6   0     1438.71     1598.66     68.57 o 
   9  -6   0     1477.72     1631.15     75.70 o 
  10  -6   0       93.08      238.74     59.76 o 
  11  -6   0      182.87      150.17     25.78 o 
   1  -5   0     6343.21     5785.33     69.51 o 
   2  -5   0     6023.33     5576.30     47.30 o 
   3  -5   0     2587.33     2562.85     67.20 o 
   4  -5   0     3036.15     2828.38     60.17 o 
   5  -5   0      816.67      846.93     43.61 o 
   6  -5   0      133.41      158.20     16.70 o 
   7  -5   0      266.72      354.26     41.18 o 
   8  -5   0     1138.84     1613.95     65.16 o 
   9  -5   0      132.43      139.05     23.37 o 
  10  -5   0      764.41      743.17     73.39 o 
  11  -5   0     1040.30      873.27     92.56 o 
   0  -4   0    13721.17    15043.58    176.06 o 
   1  -4   0      816.17      864.37     36.49 o 
   2  -4   0     3743.21     3741.71    166.08 o 
   3  -4   0     2298.30     2689.51     81.66 o 
   4  -4   0     1235.05     1293.14    144.68 o 
   5  -4   0      295.37      289.54     32.22 o 
   6  -4   0      322.80      348.09     46.56 o 
   7  -4   0     1762.24     1708.97     39.89 o 
   8  -4   0      347.73      428.40     63.02 o 
   9  -4   0     1619.36     1693.76     54.44 o 
  10  -4   0      492.58      419.99     92.26 o 
  11  -4   0      419.52      427.72     74.85 o 
   1  -3   0     9652.31     9024.88     52.42 o 
   2  -3   0     6063.57     6109.29     69.74 o 
   3  -3   0     3366.03     2999.40     31.23 o 
   4  -3   0     5685.58     5744.83     81.45 o 
   5  -3   0     6059.50     5800.49     61.81 o 
   6  -3   0     1901.97     2117.58     94.00 o 
   7  -3   0     2405.40     2691.58     90.09 o 
   8  -3   0      753.80      771.94     35.83 o 
   9  -3   0      697.37      636.88     36.23 o 
  10  -3   0      157.83      266.44     26.69 o 
  11  -3   0      550.28      558.29     43.99 o 
   0  -2   0     9112.29     8633.90     43.48 o 
   1  -2   0     1905.53     1989.09     79.10 o 
   2  -2   0     1046.01     1205.81    165.06 o 
   3  -2   0      894.66      862.40     42.87 o 
   4  -2   0     2960.33     2993.82     35.07 o 
   5  -2   0      309.27      302.85     57.47 o 
   6  -2   0     4822.34     4482.18    206.84 o 
   7  -2   0     1997.46     2109.37     41.94 o 
   8  -2   0     2902.91     2502.02    167.50 o 
   9  -2   0     1866.29     1765.47    140.10 o 
  10  -2   0       29.01       56.54     27.55 o 
  11  -2   0      578.39      477.29     15.45 o 
   2  -1   0    10891.85    11131.66    893.95 o 
   3  -1   0     1193.02     1305.61     99.91 o 
   4  -1   0     5095.33     4991.50     97.33 o 
   5  -1   0     6131.44     5663.23    140.65 o 
   6  -1   0     2495.79     2349.15    131.86 o 
   7  -1   0     3878.34     3829.70    104.49 o 
   8  -1   0      379.29      414.36     49.45 o 
   9  -1   0       23.21       46.30     45.52 o 
  10  -1   0      290.35      371.80    118.19 o 
  11  -1   0     1342.17     1156.44     38.89 o 
   2   0   0    32802.10    31227.16    481.65 o 
   3   0   0     2016.40     2123.51    149.10 o 
   4   0   0     1015.62      875.22     38.46 o 
   5   0   0      541.87     1103.12    139.39 o 
   6   0   0      337.91      342.24     15.03 o 
   7   0   0     5020.64     4386.87    219.34 o 
   8   0   0        2.04       48.96     38.21 o 
   9   0   0     1823.65     1911.60    185.55 o 
  10   0   0      510.35      620.22     99.10 o 
  11   0   0      620.80      625.84     69.35 o 
  12   0   0      886.59      794.27     67.58 o 
   2   1   0    10859.86    10571.86    214.92 o 
   3   1   0     1213.28     1180.34     32.85 o 
   4   1   0     5164.55     4833.27    169.99 o 
   5   1   0     6043.60     5666.70     62.46 o 
   6   1   0     2462.01     2428.70     65.84 o 
   7   1   0     3732.82     3311.33    157.17 o 
   8   1   0      334.35      386.89     46.36 o 
   9   1   0        9.65       12.75     16.43 o 
  10   1   0      281.93      279.92     27.45 o 
  11   1   0     1527.55     1817.16     99.21 o 
   1   2   0     1858.55     1798.44     52.08 o 
   2   2   0     1188.90     1121.62    318.78 o 
   3   2   0      837.78      764.56     18.77 o 
   4   2   0     2941.10     2748.47    129.62 o 
   5   2   0      326.50      413.47     34.94 o 
   6   2   0     4711.28     4385.88     38.71 o 
   7   2   0     1980.07     1947.69    134.68 o 
   8   2   0     2910.26     3213.61     85.37 o 
   9   2   0     1906.59     2104.72     68.01 o 
  10   2   0       49.41       76.58     41.77 o 
  11   2   0      588.68      639.83     89.55 o 
   1   3   0     8275.87     7793.69     36.44 o 
   2   3   0     6076.96     5664.97    299.37 o 
   3   3   0     3126.24     2779.15    319.34 o 
   4   3   0     5860.61     5966.96     70.44 o 
   5   3   0     6451.88     6048.36    118.22 o 
   6   3   0     1982.04     1967.92     53.81 o 
   7   3   0     2584.19     2715.88     93.56 o 
   8   3   0      726.24      678.45     24.05 o 
   9   3   0      659.51      633.50     39.96 o 
  10   3   0      108.85      232.21     43.18 o 
  11   3   0      526.74      448.35     45.74 o 
   1   4   0      759.21      918.29    181.88 o 
   2   4   0     3841.11     4331.50    162.29 o 
   3   4   0     2231.52     2060.89     18.36 o 
   4   4   0     1103.12     1196.91     69.96 o 
   5   4   0      221.14      231.35     22.51 o 
   6   4   0      366.85      350.22     52.27 o 
   7   4   0     1781.70     1613.23     80.65 o 
   8   4   0      393.36      490.89     38.55 o 
   9   4   0     1753.60     2044.45     59.59 o 
  10   4   0      454.85      493.45     38.94 o 
  11   4   0      472.94      448.41     46.55 o 
   1   5   0     5954.26     5742.77    105.94 o 
   2   5   0     6170.46     6122.46    115.44 o 
   3   5   0     2657.48     2885.03     89.15 o 
   4   5   0     3103.09     2974.00    308.49 o 
   5   5   0      801.35      733.23     88.73 o 
   6   5   0      154.85      160.14     25.65 o 
   7   5   0      233.33      259.69     43.44 o 
   8   5   0      998.81      948.85     53.90 o 
   9   5   0      144.77      167.42     17.27 o 
  10   5   0      700.47      659.83     37.75 o 
  11   5   0     1044.74     1145.22     65.11 o 
   1   6   0      334.36      328.25     36.13 o 
   2   6   0     5395.96     5123.02    145.75 o 
   3   6   0     6937.73     6986.25    138.10 o 
   4   6   0     4975.75     4838.81     92.46 o 
   5   6   0     2177.65     2100.23    216.95 o 
   6   6   0     2803.86     2926.46     63.66 o 
   7   6   0       11.76       48.26     38.95 o 
   8   6   0     1241.85     1159.13     88.86 o 
   9   6   0     1617.94     1684.31     91.97 o 
  10   6   0      106.85       87.09     69.04 o 
  11   6   0      229.58      228.46     68.37 o 
   2   7   0     1598.25     1657.15     63.69 o 
   3   7   0     2703.42     2699.45     21.74 o 
   4   7   0      597.29      642.10     56.34 o 
   5   7   0     3456.44     3666.03     87.75 o 
   6   7   0      851.13      842.60     43.97 o 
   7   7   0     1430.02     1860.11    243.88 o 
   8   7   0     1888.79     2038.97     33.90 o 
   9   7   0      379.85      401.92     61.81 o 
  10   7   0      550.91      582.08     77.33 o 
   2   8   0      188.93      226.89     22.35 o 
   3   8   0     5263.67     4911.13     28.78 o 
   4   8   0      398.74      508.29     95.53 o 
   5   8   0      484.91      489.61     33.38 o 
   6   8   0     1133.54     1178.26    131.67 o 
   7   8   0       65.97       96.53     54.04 o 
   8   8   0      501.93      525.61     71.50 o 
   9   8   0       83.75      133.27     14.55 o 
  10   8   0      707.15      669.57     76.31 o 
   3   9   0     2005.54     2034.39     80.53 o 
   4   9   0        6.31       58.79     88.49 o 
   5   9   0      602.61      632.30     44.71 o 
   6   9   0     1157.15      984.12      1.84 o 
   7   9   0      277.72      263.03    169.02 o 
   8   9   0     2849.88     2729.46    143.61 o 
   9   9   0      189.38      209.07     33.99 o 
   3  10   0     1824.50     1822.50     26.95 o 
   4  10   0     1913.60     2331.10    180.96 o 
   5  10   0     1133.12     1096.19     37.05 o 
   6  10   0     2625.92     3094.45    183.41 o 
   7  10   0       18.59       81.14    124.62 o 
   8  10   0       88.82      150.34    104.41 o 
   4  11   0      314.97      438.78     76.86 o 
   5  11   0      470.33      648.22    139.01 o 
   6  11   0      387.46      373.26      7.65 o 
   7  11   0      443.48      544.12    174.84 o 
   8  11   0      807.18      707.32      7.65 o 
   5  12   0      795.33      883.39    173.92 o 
   6  12   0     1891.74     2224.23    174.84 o 
   7  12   0       93.46      132.89    165.04 o 
   6  13   0      330.51      470.93    141.46 o 
  -1 -15   1      498.73      557.97     47.42 o 
   0 -15   1      545.42      567.26     64.12 o 
  -4 -14   1      143.10      239.82     36.22 o 
  -3 -14   1      565.80      530.97     24.85 o 
  -2 -14   1      360.77      461.80     63.65 o 
  -1 -14   1      203.06      254.65     60.58 o 
   0 -14   1      462.32      401.03     10.06 o 
   1 -14   1      193.74      380.61    134.73 o 
   2 -14   1     2904.39     2987.08     89.78 o 
   3 -14   1       13.69       28.15     26.65 o 
   4 -14   1     2163.79     2124.98     48.45 o 
  -6 -13   1       74.70      106.11     27.14 o 
  -5 -13   1      244.03      214.30     15.75 o 
  -4 -13   1      335.20      324.25     21.35 o 
  -3 -13   1      674.92      763.73     61.39 o 
  -2 -13   1      557.17      514.01     24.51 o 
  -1 -13   1      747.36      676.93     12.52 o 
   0 -13   1      839.08      818.25     31.84 o 
   1 -13   1      228.00      343.75     49.40 o 
   2 -13   1      215.32      298.50     42.31 o 
   3 -13   1     1051.90      967.84     39.42 o 
   4 -13   1      382.53      419.45     36.29 o 
   5 -13   1      461.67      503.80     21.45 o 
  -7 -12   1      461.96      444.99     17.77 o 
  -6 -12   1      411.85      479.53     58.60 o 
  -5 -12   1     1074.67      965.66     34.57 o 
  -4 -12   1      354.01      427.30     60.10 o 
  -3 -12   1      541.72      604.09     47.22 o 
  -2 -12   1      598.67      566.87     49.95 o 
  -1 -12   1      135.51      291.88     48.11 o 
   0 -12   1      115.17      148.58     27.36 o 
   1 -12   1      594.27      542.84     43.20 o 
   2 -12   1      632.54      750.11     48.12 o 
   3 -12   1      446.89      521.54     41.20 o 
   4 -12   1     1295.92     1237.11    128.28 o 
   5 -12   1      203.54      310.66     32.88 o 
   6 -12   1      124.15      179.04     36.10 o 
   7 -12   1      110.95      117.59     13.08 o 
  -8 -11   1      635.27      603.35     69.10 o 
  -7 -11   1       99.37      102.17     65.52 o 
  -6 -11   1       92.82       62.47     74.55 o 
  -5 -11   1      494.27      429.10     65.72 o 
  -4 -11   1      271.59      341.57     61.36 o 
  -3 -11   1     2928.35     2872.71    107.04 o 
  -2 -11   1     1635.15     1615.92     42.12 o 
  -1 -11   1     4069.84     3543.84     51.27 o 
   0 -11   1     1630.54     1598.65    106.75 o 
   1 -11   1      834.10      841.57     43.71 o 
   2 -11   1      717.86      664.38     27.60 o 
   3 -11   1       43.38       49.97     12.56 o 
   4 -11   1      573.73      590.95     42.43 o 
   5 -11   1      188.92      301.70     37.25 o 
   6 -11   1     1518.11     1835.71     74.11 o 
   7 -11   1      834.12      668.10     39.49 o 
   8 -11   1      531.05      525.54     62.82 o 
  -9 -10   1       52.89       53.80     54.97 o 
  -8 -10   1      421.08      322.34     26.87 o 
  -7 -10   1     2238.50     2245.47     49.42 o 
  -6 -10   1      711.43      573.53     15.37 o 
  -5 -10   1     2166.21     2047.25     50.06 o 
  -4 -10   1        4.78       44.02     78.86 o 
  -3 -10   1      213.70      200.21     13.36 o 
  -2 -10   1      225.71      343.75     28.99 o 
  -1 -10   1       33.79       63.86     14.65 o 
   0 -10   1     1708.41     1629.32    126.58 o 
   1 -10   1     1041.57      954.19     30.17 o 
   2 -10   1     3069.85     2845.04    191.55 o 
   3 -10   1      188.84      215.26     19.69 o 
   4 -10   1     2223.07     2081.26    105.18 o 
   5 -10   1      232.88      239.18     74.20 o 
   6 -10   1      823.05      774.16     31.59 o 
   7 -10   1      179.04      158.95     13.40 o 
   8 -10   1      174.47      138.51     18.35 o 
  -9  -9   1     1170.32     1314.29     44.51 o 
  -8  -9   1      247.54      272.48     62.96 o 
  -7  -9   1     1498.06     1282.87    236.97 o 
  -6  -9   1      946.70     1442.99     87.67 o 
  -5  -9   1       63.51      153.03     47.95 o 
  -4  -9   1      568.45      608.19     65.42 o 
  -3  -9   1      583.83      558.68     16.82 o 
  -2  -9   1      117.29      107.21     31.53 o 
  -1  -9   1     1474.31     1624.82     83.04 o 
   0  -9   1      991.79     1035.13     37.10 o 
   1  -9   1       13.44       63.41     20.87 o 
   2  -9   1       96.43      182.37     22.78 o 
   3  -9   1     1760.28     1648.51     79.08 o 
   4  -9   1     1732.55     1752.89     74.17 o 
   5  -9   1      790.25      852.21     81.77 o 
   6  -9   1     4221.21     3631.94    192.82 o 
   7  -9   1       38.77       41.84     16.67 o 
   8  -9   1     1092.69      935.94     61.95 o 
   9  -9   1      153.58      300.11     70.17 o 
 -10  -8   1      120.25      134.23     56.33 o 
  -9  -8   1      369.68      407.07     47.33 o 
  -8  -8   1     1211.69     1476.87     72.91 o 
  -7  -8   1     1771.80     1584.52     42.68 o 
  -6  -8   1       41.44       47.87     63.40 o 
  -5  -8   1     2551.03     2653.85     78.54 o 
  -4  -8   1     2501.53     2294.50    167.64 o 
  -3  -8   1     2125.21     2470.02     68.28 o 
  -2  -8   1     3242.03     2935.73    338.22 o 
  -1  -8   1     2012.07     1887.68    202.25 o 
   0  -8   1     2520.55     2579.22     81.52 o 
   1  -8   1     2267.74     2442.38     35.69 o 
   2  -8   1     7386.48     6827.00     53.89 o 
   3  -8   1      382.29      461.65     32.47 o 
   4  -8   1     5849.11     5169.88    149.87 o 
   5  -8   1      274.35      294.87     72.32 o 
   6  -8   1      454.19      459.87     43.67 o 
   7  -8   1      479.34      495.81     52.53 o 
   8  -8   1      493.01      534.62     34.72 o 
   9  -8   1      141.13      132.74     36.91 o 
 -10  -7   1     1298.68     1385.51     45.74 o 
  -9  -7   1      603.61      581.06     34.95 o 
  -8  -7   1     1389.69     1562.60     75.94 o 
  -7  -7   1      340.17      435.99     31.25 o 
  -6  -7   1      849.69      848.67     39.72 o 
  -5  -7   1      974.80     1307.35     87.94 o 
  -4  -7   1      834.49     1177.79    168.56 o 
  -3  -7   1     7572.51     7317.20    104.06 o 
  -2  -7   1     4614.02     4235.91    120.49 o 
  -1  -7   1     5369.52     4924.68    145.05 o 
   0  -7   1     2959.09     3108.85     54.51 o 
   1  -7   1     2301.04     2252.00     54.11 o 
   2  -7   1     2326.75     2606.90     39.34 o 
   3  -7   1      187.62      226.79     27.92 o 
   4  -7   1     1139.41     1328.11    133.61 o 
   5  -7   1      276.84      316.95     53.54 o 
   6  -7   1     1557.82     1763.69    128.83 o 
   7  -7   1      624.94      659.42     32.31 o 
   8  -7   1     1930.60     1960.60     54.42 o 
   9  -7   1     1347.65     1636.55     99.98 o 
  10  -7   1      283.44      375.34     69.29 o 
 -11  -6   1      773.06      668.49     42.50 o 
 -10  -6   1      465.18      451.54     50.88 o 
  -9  -6   1      275.42      284.73     29.17 o 
  -8  -6   1     1232.97     1159.51    101.13 o 
  -7  -6   1      659.85      654.21     56.24 o 
  -6  -6   1      307.91      306.11     59.40 o 
  -5  -6   1     1743.18     2067.57     91.10 o 
  -4  -6   1     3007.87     2783.71     41.36 o 
  -3  -6   1      473.59      573.06     72.44 o 
  -2  -6   1     3031.69     2819.10    156.93 o 
  -1  -6   1     1494.05     1808.36    137.21 o 
   0  -6   1      322.34      352.67     34.53 o 
   1  -6   1     3542.62     3859.31     87.10 o 
   2  -6   1     2928.50     2988.94     92.35 o 
   3  -6   1     1033.87     1037.87     33.41 o 
   4  -6   1     1465.94     1429.82     60.51 o 
   5  -6   1      815.18      892.15     58.07 o 
   6  -6   1       30.36       48.79     12.02 o 
   7  -6   1     2344.97     2687.56     78.21 o 
   8  -6   1     1349.33     1386.12     21.23 o 
   9  -6   1      484.42      445.18     52.69 o 
  10  -6   1     1254.61     1171.67     64.92 o 
 -11  -5   1      347.39      343.23     55.79 o 
 -10  -5   1      591.35      566.48     43.34 o 
  -9  -5   1     1477.93     1850.14     69.49 o 
  -8  -5   1     1042.10      895.78     49.62 o 
  -7  -5   1     1110.31     1108.04    141.77 o 
  -6  -5   1     2974.59     2863.60    114.82 o 
  -5  -5   1      521.44      531.48     38.54 o 
  -4  -5   1     6211.41     6109.65     97.07 o 
  -3  -5   1     4136.58     3910.89     40.11 o 
  -2  -5   1      596.61      607.23     51.00 o 
  -1  -5   1      507.24      476.88     30.21 o 
   0  -5   1     3343.24     3091.38    157.08 o 
   1  -5   1     3655.27     3555.61     74.24 o 
   2  -5   1     1311.36     1291.75    173.02 o 
   3  -5   1    12271.90    12012.05    341.37 o 
   4  -5   1     2622.97     2600.35     48.01 o 
   5  -5   1     5896.67     5172.47    104.25 o 
   6  -5   1     3875.80     3551.52     71.76 o 
   7  -5   1     1195.10     1247.64     92.06 o 
   8  -5   1      561.39      670.04     76.03 o 
   9  -5   1      766.92      792.34     43.79 o 
  10  -5   1      663.58      675.33     39.80 o 
  11  -5   1      127.53      218.78     29.08 o 
 -11  -4   1      724.89      618.67     45.51 o 
 -10  -4   1      574.64      608.66     38.69 o 
  -9  -4   1      156.98      232.61     30.73 o 
  -8  -4   1     1177.37     1662.26     69.71 o 
  -7  -4   1     1003.32     1006.83     49.51 o 
  -6  -4   1     2384.65     2158.04    171.93 o 
  -5  -4   1     5123.75     5002.47     85.96 o 
  -4  -4   1     6323.60     6124.36     97.64 o 
  -3  -4   1      431.32      394.82     33.95 o 
  -2  -4   1     5480.12     5153.18     58.10 o 
  -1  -4   1     3577.86     3484.53     68.59 o 
   0  -4   1      337.45      401.40    106.34 o 
   1  -4   1     5659.45     5326.83     60.78 o 
   2  -4   1    16325.99    15345.73    364.73 o 
   3  -4   1       92.69      131.35     27.97 o 
   4  -4   1     7382.11     6965.18    125.59 o 
   5  -4   1     1757.44     2079.69     57.81 o 
   6  -4   1      936.82      868.42     30.74 o 
   7  -4   1     1593.77     1591.59    225.40 o 
   8  -4   1      564.65      644.89     56.12 o 
   9  -4   1      478.45      472.10     40.07 o 
  10  -4   1      210.72      309.30     39.86 o 
  11  -4   1      162.46      145.16     17.81 o 
 -11  -3   1       61.70       69.74     12.86 o 
 -10  -3   1      521.24      469.40     44.45 o 
  -9  -3   1      606.31      659.52     32.09 o 
  -8  -3   1      107.57       82.07     24.80 o 
  -7  -3   1      577.80      607.56     64.87 o 
  -6  -3   1     2429.29     2241.69     17.10 o 
  -5  -3   1      806.34      925.26     69.14 o 
  -4  -3   1     5439.99     5038.70     62.31 o 
  -3  -3   1     2244.89     2448.90     40.13 o 
  -2  -3   1     3264.63     3158.01    143.45 o 
  -1  -3   1     2403.84     2260.39     21.74 o 
   0  -3   1      974.53     1031.29     54.27 o 
   1  -3   1     1358.51     1423.06     47.84 o 
   2  -3   1     8505.57     8387.10    103.82 o 
   3  -3   1     1924.64     1835.88     24.78 o 
   4  -3   1     1010.67     1079.38     83.87 o 
   5  -3   1     1134.58     1379.24    142.15 o 
   6  -3   1      684.77      660.81     51.96 o 
   7  -3   1     1696.08     1612.14    203.88 o 
   8  -3   1      459.17      393.93     30.84 o 
   9  -3   1     1976.92     2020.29     92.60 o 
  10  -3   1      242.05      351.98     61.67 o 
  11  -3   1      590.66      524.40     22.98 o 
 -12  -2   1      141.64      243.45     92.25 o 
 -11  -2   1     1747.54     1732.82     66.21 o 
 -10  -2   1      213.85      219.62     68.15 o 
  -9  -2   1      880.67      804.67     35.83 o 
  -8  -2   1      348.61      394.25     53.80 o 
  -7  -2   1      359.15      455.86     43.54 o 
  -6  -2   1      541.50      534.02     37.66 o 
  -5  -2   1      698.76     1082.07    147.13 o 
  -4  -2   1     4669.34     4892.45     73.86 o 
  -3  -2   1      981.79     1314.79    117.01 o 
  -2  -2   1     7019.78     6918.88    116.07 o 
  -1  -2   1    13828.08    13027.49     16.13 o 
   0  -2   1    14271.88    13792.71    391.17 o 
   1  -2   1     5319.51     5307.55     49.39 o 
   2  -2   1    11953.41    12645.03    136.86 o 
   3  -2   1    10439.73    10258.01    245.15 o 
   4  -2   1      469.37      484.57     52.15 o 
   5  -2   1     2864.21     2664.99     45.94 o 
   6  -2   1     1996.79     2219.41    104.13 o 
   7  -2   1     3554.93     3235.31     97.36 o 
   8  -2   1     2495.67     2697.15     80.80 o 
   9  -2   1      555.10      640.67     51.85 o 
  10  -2   1     1044.49     1064.93     59.69 o 
  11  -2   1      170.95      179.43    112.68 o 
 -12  -1   1      350.43      359.17     75.63 o 
 -11  -1   1      185.28      300.32     52.41 o 
 -10  -1   1      329.41      378.44     53.74 o 
  -9  -1   1      657.68      662.94     27.18 o 
  -8  -1   1     2996.39     2908.09    184.01 o 
  -7  -1   1     1860.01     1811.20     62.28 o 
  -6  -1   1    14948.63    14086.90    114.44 o 
  -5  -1   1      939.52      897.38    340.80 o 
  -4  -1   1     9726.22     9064.58    480.73 o 
  -3  -1   1     1783.20     1633.84     35.67 o 
  -2  -1   1     3868.83     3910.78     46.77 o 
   1  -1   1    27655.51    26589.74    697.28 o 
   2  -1   1     1948.71     2087.97     54.05 o 
   3  -1   1     3830.85     3701.07     45.84 o 
   4  -1   1      965.88     1246.55     67.46 o 
   5  -1   1    12181.00    11660.01    451.02 o 
   6  -1   1      380.60      439.02     39.97 o 
   7  -1   1     1991.68     2180.78     60.76 o 
   8  -1   1      350.65      433.26     62.80 o 
   9  -1   1     1334.81     1265.14    101.56 o 
  10  -1   1     1239.44     1221.94    227.44 o 
  11  -1   1      296.99      248.63     41.34 o 
 -12   0   1      179.02      151.47     33.99 o 
 -11   0   1     1324.75     1156.77     81.21 o 
 -10   0   1      913.63      990.35     99.70 o 
  -9   0   1        0.69       22.55     21.70 o 
  -8   0   1     3494.37     3300.40    137.59 o 
  -7   0   1      767.65      731.67     48.75 o 
  -6   0   1      348.25      381.40     91.11 o 
  -5   0   1      943.61      962.76     37.45 o 
  -4   0   1     4440.36     4604.29     87.34 o 
  -3   0   1      583.09      712.63     99.95 o 
  -2   0   1     5963.05     6084.59     77.16 o 
   2   0   1     1354.24     1465.52    118.58 o 
   3   0   1      333.63      365.46     45.69 o 
   4   0   1     2577.46     2750.55     66.98 o 
   5   0   1     3962.67     4474.86     67.32 o 
   6   0   1      215.07      376.40     75.18 o 
   7   0   1     7027.98     6884.95     78.30 o 
   8   0   1       12.93        8.27     35.33 o 
   9   0   1      866.33      767.99     35.64 o 
  10   0   1      114.60      114.46     44.40 o 
  11   0   1      180.71      222.22     46.23 o 
 -12   1   1      308.23      280.17     41.34 o 
 -11   1   1      183.98      297.17     68.82 o 
 -10   1   1      269.79      279.03     15.85 o 
  -9   1   1      720.67      786.32     72.92 o 
  -8   1   1     3061.68     2964.11    206.75 o 
  -7   1   1     2011.36     2226.45     65.80 o 
  -6   1   1    15278.92    14155.29    497.12 o 
  -5   1   1      869.00      837.27     73.80 o 
  -4   1   1     9976.14    11334.37    254.30 o 
  -3   1   1     1429.41     1468.22     84.22 o 
  -2   1   1     3624.92     3368.13    287.22 o 
   1   1   1    27785.11    27243.11    159.68 o 
   2   1   1     1757.29     1659.93     31.46 o 
   3   1   1     4306.83     4299.04     49.22 o 
   4   1   1      983.42     1512.22     63.79 o 
   5   1   1    12501.21    13461.69    147.89 o 
   6   1   1      355.09      492.20     64.58 o 
   7   1   1     1877.73     1902.99     91.31 o 
   8   1   1      291.58      305.58     18.94 o 
   9   1   1     1216.15     1209.65     75.45 o 
  10   1   1     1316.27     1320.86    148.77 o 
  11   1   1      299.50      254.76     79.00 o 
 -12   2   1      153.88      131.34     42.73 o 
 -11   2   1     1767.57     1513.50     34.87 o 
 -10   2   1      264.36      246.21     18.18 o 
  -9   2   1      871.98      949.80     60.68 o 
  -8   2   1      390.59      445.17     57.53 o 
  -7   2   1      360.32      399.57     61.86 o 
  -6   2   1      668.01      831.83     70.53 o 
  -5   2   1      651.67      614.68    133.12 o 
  -4   2   1     4885.24     4781.18    130.66 o 
  -3   2   1      772.87      726.13    134.64 o 
  -2   2   1     7016.70     6629.65     81.91 o 
  -1   2   1    13742.32    13406.85    166.88 o 
   0   2   1    14378.64    14618.57     95.23 o 
   1   2   1     5459.94     5239.76     86.33 o 
   2   2   1    11255.03    10367.04    303.40 o 
   3   2   1    10337.70    10223.73    178.04 o 
   4   2   1      382.46      567.42     61.56 o 
   5   2   1     3152.82     2906.75    117.28 o 
   6   2   1     2178.83     2009.28     51.31 o 
   7   2   1     3617.85     3130.53     27.29 o 
   8   2   1     2629.37     2545.29    151.09 o 
   9   2   1      534.89      559.83     14.22 o 
  10   2   1      988.61     1094.82    131.89 o 
  11   2   1      127.05      126.51     18.39 o 
 -11   3   1       91.14      134.02     38.59 o 
 -10   3   1      516.57      533.54     52.84 o 
  -9   3   1      520.74      541.35     32.19 o 
  -8   3   1      102.45      139.89     55.04 o 
  -7   3   1      530.26      587.76     27.39 o 
  -6   3   1     2430.27     2638.93     78.21 o 
  -5   3   1      746.69      755.83     84.70 o 
  -4   3   1     5362.39     5148.00     71.72 o 
  -3   3   1     2333.76     2406.26     50.92 o 
  -2   3   1     3277.88     3482.25     64.77 o 
  -1   3   1     2318.71     2439.80     45.62 o 
   0   3   1      927.36      887.98      7.96 o 
   1   3   1     1370.62     1626.22     67.98 o 
   2   3   1     9008.25     8986.70     83.15 o 
   3   3   1     1822.01     1846.89    133.98 o 
   4   3   1      992.01     1298.22    129.56 o 
   5   3   1     1053.00      974.91     25.56 o 
   6   3   1      583.64      724.54     77.47 o 
   7   3   1     1643.86     2054.22     73.75 o 
   8   3   1      409.34      380.87    106.82 o 
   9   3   1     2144.69     2155.27     49.45 o 
  10   3   1      226.12      261.50     51.40 o 
  11   3   1      661.31      573.57     52.17 o 
 -11   4   1      797.05      699.93     56.69 o 
 -10   4   1      570.27      552.08     19.93 o 
  -9   4   1      194.91      173.78     25.29 o 
  -8   4   1     1158.87     1074.27     38.00 o 
  -7   4   1      791.81      778.91     91.99 o 
  -6   4   1     2305.52     2346.65    150.06 o 
  -5   4   1     4596.83     4207.60     97.33 o 
  -4   4   1     6737.33     6307.79     61.97 o 
  -3   4   1      361.13      334.63     22.06 o 
  -2   4   1     6184.88     6085.10    172.39 o 
  -1   4   1     3729.95     3487.92     41.03 o 
   1   4   1     5636.63     5834.02    145.44 o 
   2   4   1    16607.40    15161.77     10.41 o 
   3   4   1       93.23       90.12     59.75 o 
   4   4   1     7531.81     7059.79     35.35 o 
   5   4   1     1876.02     1836.63     79.45 o 
   6   4   1      908.62      962.40     32.67 o 
   7   4   1     1768.36     1656.61     48.14 o 
   8   4   1      641.71      584.89     15.94 o 
   9   4   1      462.63      511.99     52.61 o 
  10   4   1      226.59      204.40     29.96 o 
  11   4   1      127.62      143.30     58.03 o 
 -11   5   1      345.93      359.73     28.26 o 
 -10   5   1      551.36      549.42     31.60 o 
  -9   5   1     1447.99     1469.68    104.45 o 
  -8   5   1     1058.85      959.38     32.08 o 
  -7   5   1     1125.29     1345.27    117.82 o 
  -6   5   1     3227.53     2891.17    161.44 o 
  -5   5   1      478.44      598.76     53.60 o 
  -4   5   1     6120.37     5621.11    166.88 o 
  -3   5   1     3860.04     4090.03     57.22 o 
   1   5   1     3925.72     4143.80     68.59 o 
   2   5   1     1310.48     1699.10    100.43 o 
   3   5   1    12644.61    13043.75    369.12 o 
   4   5   1     2628.46     2633.72     78.69 o 
   5   5   1     5988.37     5349.02     97.28 o 
   6   5   1     3747.70     3599.47     50.28 o 
   7   5   1     1057.53      932.70     31.15 o 
   8   5   1      488.10      544.91     50.88 o 
   9   5   1      685.47      568.13     17.15 o 
  10   5   1      676.24      709.83     41.00 o 
  11   5   1      109.45      125.57     44.54 o 
 -11   6   1      786.80      826.80     71.74 o 
 -10   6   1      512.37      417.84     22.83 o 
  -9   6   1      318.96      426.42     39.10 o 
  -8   6   1     1376.47     1764.88     94.08 o 
  -7   6   1      569.28      553.44     35.84 o 
  -6   6   1      337.87      470.15     40.05 o 
  -5   6   1     1634.82     1523.48     49.05 o 
  -4   6   1     3047.47     2896.27    145.66 o 
  -3   6   1      425.29      398.98     18.68 o 
  -2   6   1     3046.90     3017.29     59.10 o 
  -1   6   1     1501.47     1800.15     94.92 o 
   2   6   1     2860.11     3293.48    172.08 o 
   3   6   1      980.80     1004.64    105.64 o 
   4   6   1     1438.68     1636.10    133.35 o 
   5   6   1      898.73     1008.28     29.66 o 
   6   6   1       29.41       44.18     30.53 o 
   7   6   1     2555.08     2469.74     71.55 o 
   8   6   1     1328.89     1286.71     50.29 o 
   9   6   1      477.29      555.40     51.60 o 
  10   6   1     1191.54     1134.64     34.47 o 
 -10   7   1     1306.17     1379.92    110.96 o 
  -9   7   1      551.17      526.26     30.91 o 
  -8   7   1     1468.20     1694.43     87.56 o 
  -7   7   1      314.33      343.79     63.13 o 
  -6   7   1     1001.54      938.59    154.64 o 
  -5   7   1      901.53     1267.33    126.00 o 
  -4   7   1      930.25     1257.87     42.56 o 
  -3   7   1     7267.21     6968.49     63.69 o 
  -2   7   1     4534.07     3997.43      1.84 o 
  -1   7   1     5133.36     4699.55     56.95 o 
   2   7   1     2313.19     2435.82    129.52 o 
   3   7   1      111.64      124.01     94.62 o 
   4   7   1     1040.83      971.88     39.81 o 
   5   7   1      307.88      348.76     24.19 o 
   6   7   1     1455.10     1731.44     90.18 o 
   7   7   1      658.12      618.93     29.71 o 
   8   7   1     1808.68     1972.14     79.60 o 
   9   7   1     1359.31     1511.58     52.79 o 
  10   7   1      310.92      360.91     51.84 o 
 -10   8   1      120.99      198.89     55.25 o 
  -9   8   1      491.68      482.24     85.09 o 
  -8   8   1     1139.30      998.34     39.39 o 
  -7   8   1     1626.76     1592.49     54.04 o 
  -6   8   1       49.91       50.43      4.66 o 
  -5   8   1     2258.52     2730.99    133.81 o 
  -4   8   1     2647.90     3019.74    159.22 o 
  -3   8   1     2278.87     2192.39     11.02 o 
  -2   8   1     3391.55     3544.56    107.78 o 
   2   8   1     7234.02     6764.86    134.73 o 
   3   8   1      340.19      390.40     50.22 o 
   4   8   1     5752.72     5270.30     85.74 o 
   5   8   1      303.60      392.55    171.47 o 
   6   8   1      318.42      344.47    122.17 o 
   7   8   1      553.40      489.45     59.46 o 
   8   8   1      620.04      707.15     85.76 o 
   9   8   1      120.64      159.15    108.68 o 
  -9   9   1     1128.85     1320.50    147.44 o 
  -8   9   1      234.09      295.25     90.54 o 
  -7   9   1     1543.26     1655.31     60.02 o 
  -6   9   1      968.52      838.99      2.45 o 
  -5   9   1       64.88       76.24     23.27 o 
  -4   9   1      613.64      707.93    124.01 o 
  -3   9   1      565.86      629.85    159.22 o 
  -2   9   1       94.06      170.25     35.83 o 
   3   9   1     1838.74     1967.64    104.41 o 
   4   9   1     1714.46     1530.69    156.77 o 
   5   9   1      767.19      694.46     39.19 o 
   6   9   1     4143.82     4078.88    105.03 o 
   7   9   1       26.50       34.29    131.67 o 
   8   9   1     1046.31      941.87     12.25 o 
   9   9   1      146.11      123.40    105.33 o 
  -9  10   1       27.24       90.64    109.93 o 
  -8  10   1      452.22      507.68     96.76 o 
  -7  10   1     2297.16     2287.62     50.52 o 
  -6  10   1      773.30      774.68     90.64 o 
  -5  10   1     2153.32     2081.85     90.33 o 
  -4  10   1       11.02       11.64     64.00 o 
  -3  10   1      162.70      227.20     43.48 o 
   4  10   1     2302.24     2614.33    178.21 o 
   5  10   1      259.21      258.13     43.48 o 
   6  10   1      890.11      805.61     90.64 o 
   7  10   1      217.39      222.91    120.95 o 
   8  10   1      136.37      195.66    161.37 o 
  -8  11   1      619.73      529.42     27.56 o 
  -7  11   1      111.55      320.59    141.16 o 
  -6  11   1      112.45      169.94     30.93 o 
  -5  11   1      515.21      556.98    122.79 o 
  -4  11   1      321.20      335.59     30.01 o 
   4  11   1      581.07      684.66    122.48 o 
   5  11   1      189.26      171.47      3.98 o 
   6  11   1     1517.47     1785.75     56.65 o 
   7  11   1      922.95      909.41    151.26 o 
   8  11   1      479.99      492.98     54.81 o 
  -7  12   1      447.33      404.49      1.22 o 
  -6  12   1      400.13      445.52    136.87 o 
  -5  12   1     1104.90     1099.26     38.27 o 
  -4  12   1      361.29      400.51     33.68 o 
   5  12   1      174.04      151.87      5.51 o 
   6  12   1      115.76      263.64    155.24 o 
   7  12   1       87.70      157.69     55.73 o 
  -6  13   1       37.68       44.40     16.84 o 
  -4 -14   2      184.15      266.93     64.95 o 
  -3 -14   2      407.38      351.51     40.40 o 
  -2 -14   2       60.21       42.18      8.29 o 
  -1 -14   2      478.74      587.05     63.14 o 
   0 -14   2      523.42      579.33    135.34 o 
   1 -14   2       19.61       54.20    162.29 o 
   2 -14   2      618.20      576.79     18.68 o 
   3 -14   2      140.52      163.26     29.79 o 
  -6 -13   2      204.41      303.61     46.18 o 
  -5 -13   2      886.93      860.42     40.66 o 
  -4 -13   2     1581.73     1206.98     97.30 o 
  -3 -13   2      630.76      618.09     31.50 o 
  -2 -13   2     2791.70     2576.49    127.57 o 
  -1 -13   2       55.00       82.35     73.90 o 
   0 -13   2      621.34      658.07     48.46 o 
   1 -13   2      241.20      299.57     36.12 o 
   2 -13   2      285.29      342.73     34.40 o 
   3 -13   2        2.79       25.84     14.59 o 
   4 -13   2      562.33      506.31     46.22 o 
   5 -13   2      672.40      598.39     64.45 o 
  -7 -12   2     1604.59     1561.43     82.66 o 
  -6 -12   2      266.09      332.89     42.50 o 
  -5 -12   2      686.66      619.89     51.50 o 
  -4 -12   2      524.08      506.94     33.81 o 
  -3 -12   2      659.58      631.21     85.97 o 
  -2 -12   2      816.44      861.95     68.13 o 
  -1 -12   2      202.67      231.60     28.42 o 
   0 -12   2     2423.31     2076.93     31.69 o 
   1 -12   2      145.99      198.29     22.36 o 
   2 -12   2     2171.39     2079.43     49.01 o 
   3 -12   2     1387.21     1386.75    101.61 o 
   4 -12   2     1097.21     1055.95    128.38 o 
   5 -12   2      514.54      443.11     22.11 o 
   6 -12   2      234.58      202.72     45.56 o 
  -8 -11   2      223.60      241.80     81.72 o 
  -7 -11   2       59.04       73.46     66.73 o 
  -6 -11   2      164.93      196.31     43.32 o 
  -5 -11   2      453.99      442.82     31.13 o 
  -4 -11   2      332.99      350.10     35.41 o 
  -3 -11   2       19.28       22.97      5.81 o 
  -2 -11   2     1645.15     1953.39     69.68 o 
  -1 -11   2      258.53      271.03     28.32 o 
   0 -11   2      664.32      604.39     23.26 o 
   1 -11   2      247.07      254.18     25.68 o 
   2 -11   2      252.66      342.52     39.90 o 
   3 -11   2      434.54      390.15     21.82 o 
   4 -11   2     2488.99     2183.17     47.21 o 
   5 -11   2      289.56      333.90     65.08 o 
   6 -11   2      875.09      784.35     44.99 o 
   7 -11   2      645.75      613.30     44.98 o 
  -9 -10   2      609.32      506.80     45.47 o 
  -8 -10   2       34.85       38.65     13.60 o 
  -7 -10   2     3012.76     2673.69     54.96 o 
  -6 -10   2      410.24      372.06     49.10 o 
  -5 -10   2      407.31      407.38     43.63 o 
  -4 -10   2      485.38      441.20     64.15 o 
  -3 -10   2     1362.88     1433.10     33.39 o 
  -2 -10   2     1177.30     1513.85     97.94 o 
  -1 -10   2      579.53      583.95     28.07 o 
   0 -10   2     4002.61     3746.26     40.22 o 
   1 -10   2      236.08      302.39     28.10 o 
   2 -10   2     2815.85     2636.45     93.77 o 
   3 -10   2      972.58      922.09     29.50 o 
   4 -10   2      543.32      593.25     41.83 o 
   5 -10   2      440.37      405.64     63.53 o 
   6 -10   2      416.96      394.87     65.47 o 
   7 -10   2       95.96      102.29     19.64 o 
   8 -10   2      253.63      218.37     53.54 o 
  -9  -9   2      397.10      455.95     48.63 o 
  -8  -9   2      141.89      220.09     43.48 o 
  -7  -9   2      383.19      423.35     97.57 o 
  -6  -9   2      492.37      574.75     61.51 o 
  -5  -9   2     2077.76     2422.78    109.38 o 
  -4  -9   2     1101.30     1251.63    204.54 o 
  -3  -9   2     1549.98     1973.08    111.32 o 
  -2  -9   2     5071.71     4922.51     68.41 o 
  -1  -9   2     1255.01     1500.42     47.73 o 
   0  -9   2     1959.32     2290.81     61.89 o 
   1  -9   2     1015.14      926.94     23.62 o 
   2  -9   2      466.61      398.54     23.45 o 
   3  -9   2      717.06      747.94     47.20 o 
   4  -9   2      896.88      799.58     30.34 o 
   5  -9   2     3347.86     3033.77    111.30 o 
   6  -9   2      356.33      451.79     54.15 o 
   7  -9   2     2350.63     2157.55     80.87 o 
   8  -9   2      177.16      342.90     50.74 o 
   9  -9   2      551.37      503.14     18.32 o 
 -10  -8   2      177.14      158.48     61.70 o 
  -9  -8   2      995.34     1200.70     85.89 o 
  -8  -8   2       10.79       18.83    116.79 o 
  -7  -8   2     2293.53     2507.89     95.84 o 
  -6  -8   2      759.89      608.30     29.70 o 
  -5  -8   2      107.78      260.73    121.57 o 
  -4  -8   2      640.57      565.30    119.67 o 
  -3  -8   2      755.66      813.57     63.89 o 
  -2  -8   2      404.64      449.00     31.63 o 
  -1  -8   2     1482.67     2014.39     99.19 o 
   0  -8   2     3879.76     4076.53     53.81 o 
   1  -8   2      152.40      157.13     19.65 o 
   2  -8   2     4460.59     4022.76    104.44 o 
   3  -8   2      845.50      842.36     29.84 o 
   4  -8   2      181.13      230.10     33.22 o 
   5  -8   2      849.56      820.48    135.59 o 
   6  -8   2      195.41      300.49     37.17 o 
   7  -8   2      934.94     1137.73    157.38 o 
   8  -8   2      278.27      347.17     36.53 o 
   9  -8   2     1745.08     1792.84     60.98 o 
 -10  -7   2      937.90      742.35     15.46 o 
  -9  -7   2      640.92      554.80     57.60 o 
  -8  -7   2     2543.19     2346.35    123.55 o 
  -7  -7   2      372.79      356.84     19.44 o 
  -6  -7   2     1221.43     1415.60    172.54 o 
  -5  -7   2      590.09      654.36     57.29 o 
  -4  -7   2     1091.02      932.44     70.64 o 
  -3  -7   2      795.10      855.56     55.12 o 
  -2  -7   2     2820.20     2812.21    218.63 o 
  -1  -7   2     1595.83     1676.91    118.47 o 
   0  -7   2     1063.53     1216.18    124.22 o 
   1  -7   2     6098.94     5959.16     59.98 o 
   2  -7   2     4699.12     4634.08     51.68 o 
   3  -7   2     3414.20     3426.14     47.96 o 
   4  -7   2     4570.19     4333.67    134.08 o 
   5  -7   2      653.74      628.04     40.74 o 
   6  -7   2      968.70      807.14     43.23 o 
   7  -7   2      944.74     1273.28    106.94 o 
   8  -7   2      178.63      174.23      1.95 o 
   9  -7   2       25.99       60.21     70.67 o 
  10  -7   2      226.42      241.26     47.48 o 
 -11  -6   2      637.02      609.34     24.50 o 
 -10  -6   2      586.08      702.26    122.65 o 
  -9  -6   2     1992.52     1864.82    140.29 o 
  -8  -6   2      380.03      471.44     45.68 o 
  -7  -6   2     2539.66     2514.70    176.83 o 
  -6  -6   2      891.95      988.65     33.07 o 
  -5  -6   2     2050.27     2163.14     62.95 o 
  -4  -6   2     1399.22     1866.72     65.39 o 
  -3  -6   2     2598.78     2890.14     93.08 o 
  -2  -6   2     2017.60     2225.85     73.03 o 
  -1  -6   2     3446.30     3462.23    180.35 o 
   0  -6   2     4023.30     3590.35    164.66 o 
   1  -6   2     2410.16     2373.36    166.35 o 
   2  -6   2    10699.78     9838.12    223.78 o 
   3  -6   2     2806.44     2517.32     43.47 o 
   4  -6   2     4787.11     4443.09     66.96 o 
   5  -6   2      196.50      248.90     66.79 o 
   6  -6   2     1595.44     1557.09    146.42 o 
   7  -6   2      107.80      166.14     30.13 o 
   8  -6   2     1077.41     1223.08    133.47 o 
   9  -6   2      793.73      828.78     42.03 o 
  10  -6   2      128.68      164.62     70.15 o 
 -11  -5   2      380.38      294.74     32.61 o 
 -10  -5   2      137.75      221.85     54.86 o 
  -9  -5   2      602.83      535.52     51.68 o 
  -8  -5   2      472.98      586.13     63.64 o 
  -7  -5   2      453.55      538.85    106.14 o 
  -6  -5   2      248.45      440.15     98.57 o 
  -5  -5   2     7504.58     7010.14    373.26 o 
  -4  -5   2     2115.01     2193.45     56.34 o 
  -3  -5   2     1013.30     1252.06     70.58 o 
  -2  -5   2     5653.01     5514.44     37.97 o 
  -1  -5   2      184.69      249.19     54.20 o 
   0  -5   2     4751.73     4931.94     80.25 o 
   1  -5   2     3250.92     3227.37    107.82 o 
   2  -5   2      265.45      301.29      9.67 o 
   3  -5   2      613.12      622.46     55.42 o 
   4  -5   2      768.95      751.44     34.42 o 
   5  -5   2     1311.73     1154.57     43.79 o 
   6  -5   2      433.27      437.87     24.18 o 
   7  -5   2     1766.03     1978.12    114.01 o 
   8  -5   2     1798.88     1898.95     78.26 o 
   9  -5   2      510.90      662.06     58.45 o 
  10  -5   2      801.79      858.03     39.71 o 
 -11  -4   2       45.32       52.65     13.89 o 
 -10  -4   2     1666.07     1854.49     62.14 o 
  -9  -4   2       21.26       32.64     11.54 o 
  -8  -4   2       95.40      144.75     99.65 o 
  -7  -4   2      470.57      600.60    113.60 o 
  -6  -4   2     2081.00     1862.06    228.88 o 
  -5  -4   2     1732.82     2068.38     88.03 o 
  -4  -4   2     6583.75     6285.87     56.78 o 
  -3  -4   2     7933.31     7749.30     95.84 o 
  -2  -4   2     4285.34     4121.61     25.23 o 
  -1  -4   2     4259.84     4530.02     97.87 o 
   0  -4   2      119.78      155.33     66.67 o 
   1  -4   2     2423.00     2722.87     70.24 o 
   2  -4   2     2393.62     2340.11     42.66 o 
   3  -4   2     1150.41     1118.83     45.48 o 
   4  -4   2      397.17      334.61     38.00 o 
   5  -4   2     1477.17     1755.43     57.81 o 
   6  -4   2     4339.97     4055.29     57.74 o 
   7  -4   2      211.19      241.39     43.74 o 
   8  -4   2     2280.20     2056.40     80.63 o 
   9  -4   2      872.52      810.17     30.03 o 
  10  -4   2      155.50      188.53     75.30 o 
  11  -4   2      547.84      508.84     41.14 o 
 -12  -3   2      319.64      299.40    107.90 o 
 -11  -3   2      703.05      668.59     63.31 o 
 -10  -3   2     1445.77     1636.06    189.15 o 
  -9  -3   2      756.03      686.02     35.14 o 
  -8  -3   2     4358.45     3869.55     22.96 o 
  -7  -3   2      391.86      423.44     55.27 o 
  -6  -3   2     8590.48     8012.67     59.90 o 
  -5  -3   2     1024.02     1436.94     98.35 o 
  -4  -3   2     4552.67     4495.31     84.68 o 
  -3  -3   2      318.91      313.22     26.49 o 
  -2  -3   2     8070.17     7844.08     43.38 o 
  -1  -3   2      301.98      398.58     97.21 o 
   0  -3   2     7898.00     7875.75     58.11 o 
   1  -3   2    11581.69    12380.19    415.44 o 
   2  -3   2     3977.70     3720.43     31.85 o 
   3  -3   2     7989.86     7554.08    126.01 o 
   4  -3   2     1285.00     1574.24     37.16 o 
   5  -3   2      801.59      779.54     45.84 o 
   6  -3   2      311.32      304.29     30.40 o 
   7  -3   2     1220.10     1336.53     71.62 o 
   8  -3   2     1111.63     1209.19     72.75 o 
   9  -3   2      515.42      533.18     42.77 o 
  10  -3   2     1109.64     1064.30     59.63 o 
  11  -3   2      412.76      403.88     75.45 o 
 -12  -2   2     1421.20     1396.57     68.28 o 
 -11  -2   2       42.94       36.81     74.47 o 
 -10  -2   2     2748.65     2666.65    107.55 o 
  -9  -2   2     1220.78     1493.81    103.47 o 
  -8  -2   2      224.06      357.52     51.81 o 
  -7  -2   2     2691.91     3039.85    104.68 o 
  -6  -2   2      518.76      626.95     68.83 o 
  -5  -2   2     1013.70     1073.27     50.86 o 
  -4  -2   2     7505.41     7075.99     97.68 o 
  -3  -2   2     5359.67     5171.27     93.63 o 
  -2  -2   2     2657.01     2850.27    182.49 o 
  -1  -2   2     6603.86     6390.58    118.41 o 
   0  -2   2     4627.80     4703.38    142.84 o 
   1  -2   2      319.65      269.15     10.52 o 
   2  -2   2     2771.42     2692.89    211.52 o 
   3  -2   2     8058.11     7203.14    187.98 o 
   4  -2   2     2321.44     2428.56     47.35 o 
   5  -2   2     4362.27     4161.38     38.86 o 
   6  -2   2     1249.06     1685.25     90.74 o 
   7  -2   2      515.85      508.84     36.17 o 
   8  -2   2      259.90      283.98     32.85 o 
   9  -2   2      298.07      302.25     45.30 o 
  10  -2   2     1005.62      999.44     52.45 o 
  11  -2   2      212.73      277.39     56.08 o 
 -12  -1   2       62.63       57.59     22.66 o 
 -11  -1   2      292.18      260.27     41.34 o 
 -10  -1   2     1054.64      949.76     32.71 o 
  -9  -1   2      126.57      195.79     45.64 o 
  -8  -1   2     4706.62     4512.66     76.09 o 
  -7  -1   2     1901.24     1948.93     92.32 o 
  -6  -1   2     4791.71     4801.84     83.04 o 
  -5  -1   2     3285.27     3461.59     90.46 o 
  -4  -1   2     1018.93     1652.81    103.30 o 
  -3  -1   2     6746.29     6357.85     27.71 o 
  -2  -1   2     3178.51     3433.77     99.53 o 
  -1  -1   2     5543.23     5117.94     58.34 o 
   0  -1   2     4632.73     4333.44    177.01 o 
   1  -1   2    18768.64    17803.23    368.06 o 
   2  -1   2     3675.00     3504.46     44.87 o 
   3  -1   2     1889.79     1985.00     64.75 o 
   4  -1   2     3187.45     2965.41    259.65 o 
   5  -1   2       48.58       67.18     24.87 o 
   6  -1   2     1320.71     1600.45    159.01 o 
   7  -1   2      479.71      563.02     44.84 o 
   8  -1   2     1433.04     1684.90    100.27 o 
   9  -1   2      491.91      496.87     31.63 o 
  10  -1   2     1586.32     1600.47     60.85 o 
  11  -1   2      423.99      521.39     50.91 o 
 -12   0   2     1297.59     1213.02    131.67 o 
 -11   0   2     1052.21      941.86     78.98 o 
 -10   0   2     1861.81     2090.14     53.93 o 
  -9   0   2       30.51       55.75     41.98 o 
  -8   0   2      688.20      657.27     55.75 o 
  -7   0   2     1349.18     1523.09     31.07 o 
  -6   0   2     7807.37     7035.91    345.85 o 
  -5   0   2     7649.97     6758.96     61.39 o 
  -4   0   2     9282.07     8842.12     59.22 o 
  -3   0   2     3787.57     3639.00    163.66 o 
  -2   0   2     5695.86     5729.93     53.44 o 
   1   0   2     7317.10     7276.05    130.60 o 
   2   0   2     3353.27     3395.73    199.77 o 
   3   0   2      436.24      397.17     55.81 o 
   4   0   2     7442.06     7052.09    217.84 o 
   5   0   2        5.85       54.79     70.93 o 
   6   0   2    12765.70    12299.72    385.47 o 
   7   0   2        5.69       25.27     78.22 o 
   8   0   2     2126.65     2039.32     33.32 o 
   9   0   2       12.27       49.12     47.40 o 
  10   0   2       32.81       32.89     18.37 o 
  11   0   2       31.82       59.54     47.94 o 
 -12   1   2       79.62      135.37     93.37 o 
 -11   1   2      245.27      231.79    105.33 o 
 -10   1   2      998.59      933.99     23.88 o 
  -9   1   2       98.93      224.42     51.32 o 
  -8   1   2     4660.04     4386.57     87.99 o 
  -7   1   2     1935.90     1980.52     73.35 o 
  -6   1   2     4860.11     4766.13     56.39 o 
  -5   1   2     3467.74     3337.43    234.09 o 
  -4   1   2     1113.97     1538.47     62.01 o 
  -3   1   2     6995.13     6493.28     97.68 o 
  -2   1   2     3439.75     3128.65    296.25 o 
  -1   1   2     5546.34     5276.68    109.97 o 
   0   1   2     4786.85     4465.36    107.94 o 
   1   1   2    18705.50    17541.34    842.26 o 
   2   1   2     3741.88     3605.59     41.12 o 
   3   1   2     1482.99     1563.84     64.84 o 
   4   1   2     2886.91     3135.34     54.02 o 
   5   1   2       86.48      101.61     61.65 o 
   6   1   2     1196.54     1253.93     40.77 o 
   7   1   2      519.95      512.99     87.30 o 
   8   1   2     1460.54     1668.55     92.61 o 
   9   1   2      567.82      608.02     42.39 o 
  10   1   2     1633.58     1624.03    137.94 o 
  11   1   2      338.73      415.47     52.93 o 
 -12   2   2     1450.90     1814.24    113.88 o 
 -11   2   2       62.43       50.09     11.30 o 
 -10   2   2     2773.99     2758.30    116.11 o 
  -9   2   2     1139.16     1041.63     11.88 o 
  -8   2   2      220.63      380.60     51.37 o 
  -7   2   2     2526.00     2997.08     91.10 o 
  -6   2   2      550.00      585.69     69.45 o 
  -5   2   2      833.33      908.12     75.88 o 
  -4   2   2     7643.76     7143.88     47.00 o 
  -3   2   2     5290.79     4873.15     53.37 o 
  -2   2   2     2818.72     3172.04     71.69 o 
  -1   2   2     6836.98     6386.20     45.49 o 
   0   2   2     4260.30     4098.50    345.09 o 
   1   2   2      415.02      435.67     44.09 o 
   2   2   2     2680.71     2846.46     81.09 o 
   3   2   2     8341.68     7800.79     61.29 o 
   4   2   2     2402.68     2190.30    279.15 o 
   5   2   2     4290.66     4079.23     44.15 o 
   6   2   2     1418.05     1679.51     65.82 o 
   7   2   2      488.35      514.33     72.58 o 
   8   2   2      297.68      348.00     62.32 o 
   9   2   2      239.28      332.21     52.05 o 
  10   2   2     1061.40      949.38     17.93 o 
  11   2   2      172.21      382.93     82.04 o 
 -12   3   2      269.54      323.89     64.00 o 
 -11   3   2      641.65      573.01     23.72 o 
 -10   3   2     1381.21     1448.49     49.02 o 
  -9   3   2      739.61      723.44     63.43 o 
  -8   3   2     4622.55     4144.57    111.32 o 
  -7   3   2      374.52      447.18     35.12 o 
  -6   3   2     8980.54     8411.40     74.36 o 
  -5   3   2      932.90     1007.05     76.45 o 
  -4   3   2     4412.93     4446.30     83.15 o 
  -3   3   2      237.63      401.40     67.53 o 
  -2   3   2     7692.78     7471.97     92.64 o 
  -1   3   2      372.77      437.10     88.20 o 
   0   3   2     8018.27     7682.51    150.19 o 
   1   3   2    12069.97    11671.40    162.13 o 
   2   3   2     3506.65     3406.89    182.49 o 
   3   3   2     8510.71     7928.53    156.08 o 
   4   3   2     1110.73     1071.71     31.03 o 
   5   3   2      571.79      612.71     61.24 o 
   6   3   2      311.18      352.24     30.94 o 
   7   3   2     1131.09     1222.29    205.63 o 
   8   3   2     1119.77      981.40    206.98 o 
   9   3   2      450.37      395.21     86.34 o 
  10   3   2     1206.09     1103.03    102.68 o 
  11   3   2      430.55      496.73     59.63 o 
 -11   4   2       52.75      166.56     74.66 o 
 -10   4   2     1706.44     1831.03     28.61 o 
  -9   4   2       14.73        9.28      7.54 o 
  -8   4   2       62.43       92.60     25.19 o 
  -7   4   2      432.91      537.61     57.66 o 
  -6   4   2     1987.85     1883.16     93.82 o 
  -5   4   2     1672.87     1715.39     31.11 o 
  -4   4   2     6571.44     6183.53    213.67 o 
  -3   4   2     7689.80     7195.61     13.48 o 
  -2   4   2     4296.35     4256.15    138.56 o 
  -1   4   2     4572.02     4589.93    112.38 o 
   0   4   2       81.81      168.41     42.56 o 
   1   4   2     2578.63     3118.33    134.12 o 
   2   4   2     2213.65     2256.38    102.58 o 
   3   4   2     1282.74     1248.21     51.27 o 
   4   4   2      260.18      361.63     79.37 o 
   5   4   2     1708.28     1653.31    133.77 o 
   6   4   2     4218.83     4123.79     44.41 o 
   7   4   2      259.06      293.97     29.33 o 
   8   4   2     2204.30     2226.09     62.28 o 
   9   4   2      824.39      864.59     58.31 o 
  10   4   2      174.48      338.09     93.39 o 
  11   4   2      486.44      406.79     34.68 o 
 -11   5   2      313.83      313.23     80.69 o 
 -10   5   2      169.40      259.99     82.41 o 
  -9   5   2      512.35      490.46     21.31 o 
  -8   5   2      533.67      526.27     51.83 o 
  -7   5   2      470.57      538.60     81.83 o 
  -6   5   2      247.42      320.94     28.21 o 
  -5   5   2     7529.23     6817.21     80.19 o 
  -4   5   2     2047.50     2068.69    221.13 o 
  -3   5   2      939.71      871.05     68.70 o 
  -2   5   2     5605.25     5631.01     85.74 o 
  -1   5   2      232.81      237.00     16.23 o 
   2   5   2      227.26      483.49    158.00 o 
   3   5   2      607.47      701.20     92.47 o 
   4   5   2      682.18      746.11     65.92 o 
   5   5   2     1370.40     1135.12      8.60 o 
   6   5   2      424.32      396.09     19.37 o 
   7   5   2     1800.17     1792.22    151.98 o 
   8   5   2     1975.67     1903.83     67.51 o 
   9   5   2      506.23      571.97     30.26 o 
  10   5   2      765.61      801.08     45.57 o 
 -11   6   2      638.20      714.30     56.84 o 
 -10   6   2      606.41      520.07     42.31 o 
  -9   6   2     1797.99     1782.88     39.94 o 
  -8   6   2      392.54      384.04     41.41 o 
  -7   6   2     2208.03     2024.96     73.02 o 
  -6   6   2      918.68      920.27     33.38 o 
  -5   6   2     2012.15     2029.39     46.79 o 
  -4   6   2     1496.40     1433.15    220.81 o 
  -3   6   2     2569.02     2741.71    116.05 o 
  -2   6   2     2030.35     2241.99    142.69 o 
  -1   6   2     3820.46     3790.14     32.15 o 
   2   6   2    10358.42     9895.14     99.82 o 
   3   6   2     2827.43     2958.80    100.43 o 
   4   6   2     4702.87     4324.15      6.12 o 
   5   6   2      191.51      246.75     74.25 o 
   6   6   2     1748.57     2106.37     55.07 o 
   7   6   2      103.31      145.06     24.15 o 
   8   6   2     1196.21     1218.68    132.65 o 
   9   6   2      742.35      688.90     25.85 o 
  10   6   2      145.05      183.03     66.89 o 
 -10   7   2      956.54      780.77     21.52 o 
  -9   7   2      614.88      666.84     75.76 o 
  -8   7   2     2707.21     2577.66     60.21 o 
  -7   7   2      398.94      551.42     91.16 o 
  -6   7   2     1209.15     1486.16     54.67 o 
  -5   7   2      526.12      513.30     96.38 o 
  -4   7   2     1065.22      955.34    166.57 o 
  -3   7   2      672.02      804.39    148.20 o 
  -2   7   2     2602.97     2805.40    120.64 o 
  -1   7   2     1746.98     2157.48    157.39 o 
   2   7   2     4691.84     4467.75      6.12 o 
   3   7   2     3788.28     3708.69     24.50 o 
   4   7   2     4534.74     4265.05     74.10 o 
   5   7   2      606.46      777.44     99.51 o 
   6   7   2      956.09      864.73     12.66 o 
   7   7   2      824.03      942.07    122.72 o 
   8   7   2      167.06      246.22    103.29 o 
   9   7   2       28.45       56.42     28.88 o 
  10   7   2      290.58      425.82     78.79 o 
 -10   8   2      222.41      213.42     30.27 o 
  -9   8   2     1029.82     1135.73     55.44 o 
  -8   8   2        5.24       38.90     37.06 o 
  -7   8   2     2323.70     2190.24     48.14 o 
  -6   8   2      734.45      665.31     61.25 o 
  -5   8   2      117.47      173.00    168.72 o 
  -4   8   2      654.36      670.88     64.91 o 
  -3   8   2      740.17      792.14    101.66 o 
  -2   8   2      417.62      483.49     95.53 o 
   3   8   2      975.29      852.15     51.75 o 
   4   8   2      145.89      293.03     99.51 o 
   5   8   2      889.39      910.33     55.12 o 
   6   8   2      184.24      287.83    123.40 o 
   7   8   2      951.92     1028.52    138.40 o 
   8   8   2      261.99      297.88     50.30 o 
   9   8   2     1668.10     1870.49    154.48 o 
  -9   9   2      406.29      396.31     79.46 o 
  -8   9   2      191.64      293.70     67.87 o 
  -7   9   2      376.66      475.53     80.53 o 
  -6   9   2      582.93      602.60     47.46 o 
  -5   9   2     2092.56     2166.97    111.76 o 
  -4   9   2     1128.36     1235.51     41.64 o 
  -3   9   2     1618.32     1846.69     64.61 o 
  -2   9   2     5160.87     5202.63    110.54 o 
   3   9   2      709.52      848.17    135.95 o 
   4   9   2      895.80      825.21     52.97 o 
   5   9   2     3191.83     3365.74    176.06 o 
   6   9   2      341.45      357.95     32.76 o 
   7   9   2     2375.60     1967.02    129.22 o 
   8   9   2      206.72      372.03    100.74 o 
   9   9   2      616.99      604.44     22.96 o 
  -9  10   2      597.34      603.21     92.47 o 
  -8  10   2       37.72       98.90     16.23 o 
  -7  10   2     2871.95     2847.96    106.25 o 
  -6  10   2      450.75      397.75     41.03 o 
  -5  10   2      385.91      439.40    153.10 o 
  -4  10   2      506.01      570.45    132.89 o 
  -3  10   2     1591.63     2042.35    101.35 o 
   4  10   2      544.97      721.10    156.16 o 
   5  10   2      405.44      417.35     39.81 o 
   6  10   2      478.16      453.48     38.89 o 
   7  10   2      100.20      134.12    116.05 o 
   8  10   2      290.49      380.30    111.46 o 
  -8  11   2      195.72      222.61    181.27 o 
  -7  11   2       72.97       69.81     28.78 o 
  -6  11   2      167.71      241.90     52.36 o 
  -5  11   2      466.91      446.44     61.85 o 
  -4  11   2      413.24      559.12     91.86 o 
  -3  11   2       28.51      103.50    166.57 o 
   5  11   2      292.55      435.72    172.08 o 
   6  11   2      866.13      927.78    176.68 o 
   7  11   2      668.46      594.64     67.98 o 
  -7  12   2     1720.65     1839.34    111.46 o 
  -6  12   2      240.12      392.24    156.47 o 
  -5  12   2      839.76      878.49    132.58 o 
  -4  12   2      454.01      638.12    150.65 o 
   6  12   2      202.98      291.50     42.56 o 
  -6  13   2      151.93      182.80     35.52 o 
  -5  13   2      880.52      746.82     71.96 o 
  -4 -14   3      197.33      193.64     62.59 o 
  -3 -14   3      577.34      636.54     67.74 o 
  -2 -14   3      573.83      566.63     21.40 o 
  -1 -14   3      484.78      526.88     62.25 o 
   0 -14   3      880.54      943.71    155.86 o 
   1 -14   3     1483.89     1513.81    148.32 o 
   2 -14   3      127.15      182.31     18.85 o 
   3 -14   3      439.52      402.02     23.88 o 
  -6 -13   3     1191.83     1047.65    133.98 o 
  -5 -13   3      158.18      240.00     51.37 o 
  -4 -13   3     1490.70     1299.84    148.16 o 
  -3 -13   3      253.38      328.03     45.18 o 
  -2 -13   3      586.75      584.10     89.87 o 
  -1 -13   3     1064.57      937.90     40.77 o 
   0 -13   3      236.58      269.99     27.56 o 
   1 -13   3       42.51       79.01     38.70 o 
   2 -13   3     1037.45      934.31     32.82 o 
   3 -13   3     1169.90     1295.54     54.84 o 
   4 -13   3      696.12      579.37     49.71 o 
   5 -13   3      586.33      559.16     23.65 o 
  -7 -12   3       37.55       59.54     39.47 o 
  -6 -12   3      476.93      574.02     74.85 o 
  -5 -12   3      107.36       87.77     14.85 o 
  -4 -12   3      168.97      218.68     28.20 o 
  -3 -12   3      186.09      411.17     81.92 o 
  -2 -12   3     1874.62     2048.92     71.13 o 
  -1 -12   3      354.46      321.86     45.55 o 
   0 -12   3     1335.34     1254.16    167.30 o 
   1 -12   3     1034.64      907.11     87.74 o 
   2 -12   3        7.97       23.73     39.61 o 
   3 -12   3      678.18      792.07     42.84 o 
   4 -12   3      499.51      501.34     42.69 o 
   5 -12   3      155.73      143.33     83.65 o 
   6 -12   3       83.52       81.50     11.66 o 
  -8 -11   3      283.67      353.97     88.80 o 
  -7 -11   3      314.79      464.03    105.22 o 
  -6 -11   3     2971.35     2563.34     26.11 o 
  -5 -11   3      200.79      324.25     49.49 o 
  -4 -11   3     3474.83     3555.61    105.94 o 
  -3 -11   3      460.86      449.16     32.12 o 
  -2 -11   3     1966.17     1857.65     29.46 o 
  -1 -11   3      347.27      391.07     68.17 o 
   0 -11   3      130.57      117.52     23.12 o 
   1 -11   3       72.89       70.99     29.77 o 
   2 -11   3      432.71      462.81     33.30 o 
   3 -11   3     1746.52     1616.97     47.64 o 
   4 -11   3       11.64       39.22     53.25 o 
   5 -11   3     3043.87     2697.42     18.35 o 
   6 -11   3      253.48      228.55     35.96 o 
   7 -11   3      553.77      516.83     44.12 o 
  -9 -10   3      402.24      486.23     52.22 o 
  -8 -10   3     1186.26     1278.03    204.39 o 
  -7 -10   3      513.19      533.07     54.56 o 
  -6 -10   3      477.12      522.13     45.64 o 
  -5 -10   3      175.94      192.37     42.41 o 
  -4 -10   3      322.42      369.83     44.86 o 
  -3 -10   3      206.08      325.80     60.02 o 
  -2 -10   3     2507.94     2228.57     73.20 o 
  -1 -10   3     1255.44     1071.64      9.42 o 
   0 -10   3     4077.70     3926.30     64.98 o 
   1 -10   3     2023.79     1998.52     92.38 o 
   2 -10   3      233.11      216.22     63.16 o 
   3 -10   3      822.58      733.79      7.61 o 
   4 -10   3      334.80      315.98     44.62 o 
   5 -10   3      502.64      488.92     47.21 o 
   6 -10   3      134.08      248.08     54.54 o 
   7 -10   3      879.22      855.74     52.59 o 
   8 -10   3      314.76      309.42     29.03 o 
 -10  -9   3      484.98      473.42     50.73 o 
  -9  -9   3      212.83      266.52     31.82 o 
  -8  -9   3      141.20      216.26     20.50 o 
  -7  -9   3      682.77      667.26     17.19 o 
  -6  -9   3     1196.41     1200.55     48.07 o 
  -5  -9   3       68.58       63.39     16.89 o 
  -4  -9   3      472.63      482.37     32.30 o 
  -3  -9   3      377.89      372.94    115.27 o 
  -2  -9   3      239.17      349.09     44.01 o 
  -1  -9   3      452.57      523.09     46.17 o 
   0  -9   3      848.38      836.90     35.84 o 
   1  -9   3      143.40      232.56     42.27 o 
   2  -9   3     2328.85     1985.10    207.39 o 
   3  -9   3     2760.52     2689.54     64.09 o 
   4  -9   3      516.89      720.34     67.72 o 
   5  -9   3      772.63      790.22     46.86 o 
   6  -9   3       48.40       73.61     24.31 o 
   7  -9   3      157.06      295.95     45.15 o 
   8  -9   3       28.54       57.74     23.66 o 
 -10  -8   3       20.99       38.71     37.53 o 
  -9  -8   3     2910.58     2698.35     57.41 o 
  -8  -8   3     1543.62     1373.98    156.77 o 
  -7  -8   3     1813.63     1816.16     59.53 o 
  -6  -8   3      510.76      527.13     43.17 o 
  -5  -8   3     1846.99     1745.58     78.27 o 
  -4  -8   3      507.57      601.93     68.08 o 
  -3  -8   3     2065.34     2073.78     31.23 o 
  -2  -8   3     4316.06     4429.96     72.64 o 
  -1  -8   3     2884.44     2624.82    146.06 o 
   0  -8   3     3597.89     3645.02     59.17 o 
   1  -8   3     3545.39     3157.60     38.81 o 
   2  -8   3      283.88      270.81     27.70 o 
   3  -8   3     3268.83     3261.74     42.18 o 
   4  -8   3      529.08      674.61     72.55 o 
   5  -8   3       86.24      196.88     58.90 o 
   6  -8   3      386.74      432.34     35.87 o 
   7  -8   3      531.22      457.37     33.62 o 
   8  -8   3      241.13      328.59     67.62 o 
   9  -8   3      385.51      358.56     50.63 o 
 -11  -7   3      318.56      292.30     28.12 o 
 -10  -7   3      135.14      156.38     65.77 o 
  -9  -7   3      385.69      373.94     25.77 o 
  -8  -7   3      369.59      470.85     69.41 o 
  -7  -7   3      510.68      504.23     52.82 o 
  -6  -7   3     7598.92     7167.78     51.55 o 
  -5  -7   3      675.18      705.85     47.15 o 
  -4  -7   3     7032.91     6509.30    215.26 o 
  -3  -7   3       25.56      170.94     60.79 o 
  -2  -7   3     2295.22     2499.20     83.86 o 
  -1  -7   3     3438.90     3706.89    101.54 o 
   0  -7   3      245.38      341.66     81.52 o 
   1  -7   3      316.61      427.06     37.29 o 
   2  -7   3     1763.12     1556.99     54.85 o 
   3  -7   3     4012.88     4004.40     45.36 o 
   4  -7   3        4.43       18.93     36.54 o 
   5  -7   3     2886.14     2914.79     44.16 o 
   6  -7   3     1575.28     1363.28    179.72 o 
   7  -7   3     1053.00      925.64     22.95 o 
   8  -7   3     1274.48     1391.27    158.51 o 
   9  -7   3       91.63       90.92     62.79 o 
 -11  -6   3      416.57      437.56     51.42 o 
 -10  -6   3      450.28      437.36     42.26 o 
  -9  -6   3      490.32      403.89     16.23 o 
  -8  -6   3     1409.49     1403.72     61.63 o 
  -7  -6   3      387.62      365.30     79.76 o 
  -6  -6   3      248.60      278.13     59.06 o 
  -5  -6   3     3671.14     3376.90    114.67 o 
  -4  -6   3      695.38      675.09     85.74 o 
  -3  -6   3     3216.92     3219.28     70.73 o 
  -2  -6   3     3994.77     3661.46     20.97 o 
  -1  -6   3      890.98      976.72     70.27 o 
   0  -6   3     1556.33     1978.51     84.26 o 
   1  -6   3      533.52      470.50     19.34 o 
   2  -6   3     1961.41     1923.65    102.70 o 
   3  -6   3       73.97       82.58     29.32 o 
   4  -6   3     1631.44     2061.64     75.66 o 
   5  -6   3      595.88      542.26     33.99 o 
   6  -6   3      753.40      781.24     34.88 o 
   7  -6   3     2235.76     2245.40     75.55 o 
   8  -6   3      143.02      270.85     77.65 o 
   9  -6   3      884.06      854.26     37.47 o 
  10  -6   3      358.39      359.08     28.51 o 
 -11  -5   3      575.17      513.22     69.97 o 
 -10  -5   3     1836.41     1818.76     52.05 o 
  -9  -5   3      494.36      474.25     38.52 o 
  -8  -5   3      464.57      476.63     42.71 o 
  -7  -5   3     1622.40     1836.76     75.87 o 
  -6  -5   3     1026.62     1129.48    101.05 o 
  -5  -5   3      218.50      305.14     97.47 o 
  -4  -5   3     5928.40     6080.16    102.96 o 
  -3  -5   3     1514.11     1659.20    135.49 o 
  -2  -5   3     2423.57     2430.84     36.74 o 
  -1  -5   3     4762.28     4636.82     48.62 o 
   0  -5   3     8952.78     8130.80     39.41 o 
   1  -5   3     3721.01     3723.77     40.40 o 
   2  -5   3     8654.12     7805.36     30.72 o 
   3  -5   3     5476.18     5029.49     20.06 o 
   4  -5   3     1229.00     1252.55     56.64 o 
   5  -5   3     3372.22     3780.67     74.90 o 
   6  -5   3      698.86      632.55     32.11 o 
   7  -5   3     1844.24     1967.26    111.95 o 
   8  -5   3      409.72      373.85     32.79 o 
   9  -5   3     1217.10     1285.63     33.97 o 
  10  -5   3        1.02        2.83      6.12 o 
 -11  -4   3     1435.76     1564.67    165.04 o 
 -10  -4   3      328.40      380.61     35.27 o 
  -9  -4   3      649.73      664.65     53.27 o 
  -8  -4   3     1858.52     2118.35     68.69 o 
  -7  -4   3      318.60      405.59     58.22 o 
  -6  -4   3      573.06      643.96     39.53 o 
  -5  -4   3     3923.36     4199.25     65.37 o 
  -4  -4   3     1034.61     1198.84    109.28 o 
  -3  -4   3     3061.62     3010.61     85.82 o 
  -2  -4   3     3765.20     3862.37     85.19 o 
  -1  -4   3     6902.92     6168.04      6.84 o 
   0  -4   3     5349.74     5089.27    105.24 o 
   1  -4   3    15495.25    13939.61     28.42 o 
   2  -4   3     5722.62     5412.96     67.23 o 
   3  -4   3     7806.79     7307.75     48.54 o 
   4  -4   3     3634.73     3492.97     49.19 o 
   5  -4   3      196.48      302.17     37.83 o 
   6  -4   3     1907.70     1759.19     52.62 o 
   7  -4   3      367.03      498.11     62.96 o 
   8  -4   3      777.49      760.54     66.75 o 
   9  -4   3       21.61       13.22     12.40 o 
  10  -4   3      798.43      679.04     24.06 o 
 -12  -3   3      214.81      167.18     42.56 o 
 -11  -3   3      131.22      129.52     11.33 o 
 -10  -3   3     1541.72     1430.58     81.91 o 
  -9  -3   3      920.56      807.51     48.84 o 
  -8  -3   3      729.98      719.79     35.32 o 
  -7  -3   3     1325.92     1638.39     75.78 o 
  -6  -3   3      229.12      276.50     20.68 o 
  -5  -3   3     1615.92     1650.73    186.48 o 
  -4  -3   3     2482.58     2388.84    224.75 o 
  -3  -3   3     4306.54     4428.44     57.12 o 
  -2  -3   3     4250.41     3849.25    331.92 o 
  -1  -3   3     7279.22     6857.31     74.57 o 
   0  -3   3     2385.71     2751.68     53.99 o 
   1  -3   3      492.41      585.66     46.63 o 
   2  -3   3     2365.61     2240.58     51.19 o 
   3  -3   3     1639.92     1590.36    192.66 o 
   4  -3   3      305.25      363.08     34.80 o 
   5  -3   3     2941.83     3036.29     60.81 o 
   6  -3   3     3020.05     3021.58     81.57 o 
   7  -3   3      455.07      513.25     49.05 o 
   8  -3   3     4331.61     4097.65     77.30 o 
   9  -3   3      329.53      338.85     36.26 o 
  10  -3   3      868.27      808.19     26.86 o 
  11  -3   3      210.86      252.25     36.35 o 
 -12  -2   3     1089.63      894.10     19.60 o 
 -11  -2   3      231.58      317.22     77.66 o 
 -10  -2   3      583.43      670.34     63.72 o 
  -9  -2   3      429.69      450.50     16.38 o 
  -8  -2   3     1242.11     1668.08     78.86 o 
  -7  -2   3     3169.12     3472.86     85.89 o 
  -6  -2   3     2579.89     2734.74    108.09 o 
  -5  -2   3    12710.67    12701.42     43.89 o 
  -4  -2   3     2165.20     2543.59     81.76 o 
  -3  -2   3    23645.84    23013.10     93.54 o 
  -2  -2   3      753.08      781.04     45.68 o 
  -1  -2   3     1116.77     1169.99    157.69 o 
   0  -2   3      516.36      645.78     48.90 o 
   1  -2   3     1545.10     1549.72     20.02 o 
   2  -2   3     8548.57     7912.26      4.73 o 
   3  -2   3     1354.65     1361.42    157.54 o 
   4  -2   3     8357.75     8025.48     52.21 o 
   5  -2   3     2121.98     2060.83    138.79 o 
   6  -2   3     4846.70     4354.01    156.07 o 
   7  -2   3     3726.36     3924.10     77.74 o 
   8  -2   3      327.92      354.95     44.31 o 
   9  -2   3      750.97      784.66     41.52 o 
  10  -2   3      390.36      430.63     48.76 o 
  11  -2   3      293.21      418.37     77.24 o 
 -12  -1   3      640.09      736.09     55.68 o 
 -11  -1   3       73.53       86.71     23.41 o 
 -10  -1   3     3099.25     3174.52     98.29 o 
  -9  -1   3     1359.33     1483.84    144.13 o 
  -8  -1   3     2580.94     2433.68    151.11 o 
  -7  -1   3     3277.73     2976.72     19.29 o 
  -6  -1   3     3433.54     3224.68     86.20 o 
  -5  -1   3     1234.95     1845.32     99.17 o 
  -4  -1   3     2242.13     2168.72     52.54 o 
  -3  -1   3    15395.08    14675.23    264.40 o 
  -2  -1   3     1640.94     1758.12    157.85 o 
  -1  -1   3    11715.11    11348.71    117.27 o 
   0  -1   3    15724.88    14782.63    168.41 o 
   1  -1   3     1561.50     1806.69     64.27 o 
   2  -1   3     9637.57     9447.09    580.45 o 
   3  -1   3     1517.65     1526.47     76.70 o 
   4  -1   3     4628.64     4402.77     72.59 o 
   5  -1   3      387.89      427.74     25.24 o 
   6  -1   3     1502.09     1962.60     61.82 o 
   7  -1   3      286.36      275.15      9.75 o 
   8  -1   3     2181.68     1884.94     97.08 o 
   9  -1   3     1110.21     1124.71     29.69 o 
  10  -1   3      402.31      363.73     28.16 o 
  11  -1   3      626.66      676.44     59.79 o 
 -12   0   3      715.77      819.60    104.59 o 
 -11   0   3      984.48      756.89     24.65 o 
 -10   0   3       10.08       23.54     69.71 o 
  -9   0   3      898.36      936.12     57.79 o 
  -8   0   3       41.50      177.83     59.88 o 
  -7   0   3       67.12      143.75     40.72 o 
  -6   0   3      498.39      549.93     12.55 o 
  -5   0   3     1525.94     1742.07     50.18 o 
  -4   0   3     1355.40     1482.94     56.63 o 
  -3   0   3      155.43      153.00     20.27 o 
  -2   0   3     2509.09     2973.56     72.37 o 
  -1   0   3     1012.40     1068.24     74.63 o 
   0   0   3      447.74      483.49    144.53 o 
   1   0   3    11785.68    11075.30    410.57 o 
   2   0   3      997.65      863.93     94.72 o 
   3   0   3     7352.03     7029.41     51.11 o 
   4   0   3     3487.16     3596.74    118.72 o 
   5   0   3     1264.02     1120.59     64.51 o 
   6   0   3     1674.23     1632.82     32.87 o 
   7   0   3      231.42      353.49     61.47 o 
   8   0   3      515.09      553.70     43.50 o 
   9   0   3      135.52      315.33     70.72 o 
  10   0   3     1011.39      916.29     63.48 o 
  11   0   3     1221.70      975.79    230.87 o 
 -12   1   3      689.18      850.28    104.23 o 
 -11   1   3       51.53       80.77     44.57 o 
 -10   1   3     3179.05     2865.53    278.70 o 
  -9   1   3     1427.26     1420.87    146.36 o 
  -8   1   3     2498.15     2384.78    127.36 o 
  -7   1   3     3281.85     3092.25     53.28 o 
  -6   1   3     3309.22     3356.88     70.27 o 
  -5   1   3     1178.30     1562.04     56.59 o 
  -4   1   3     1776.23     1962.55    266.70 o 
  -3   1   3    15494.66    14166.57    579.94 o 
  -2   1   3     1647.22     1962.89     61.67 o 
  -1   1   3    11971.41    12287.55    139.01 o 
   0   1   3    16616.55    16757.14     56.78 o 
   1   1   3     1573.96     1980.54     83.03 o 
   2   1   3     9410.19    10156.70    287.26 o 
   3   1   3     1394.72     1315.69     72.94 o 
   4   1   3     4430.99     4180.07     48.97 o 
   5   1   3      264.25      278.75     31.73 o 
   6   1   3     1436.74     1351.68     33.82 o 
   7   1   3      237.71      318.31     42.66 o 
   8   1   3     2060.02     1937.21    181.76 o 
   9   1   3     1156.17     1034.96    107.54 o 
  10   1   3      381.24      338.17     20.97 o 
  11   1   3      702.40      619.03     20.49 o 
 -12   2   3     1146.14     1199.15    164.89 o 
 -11   2   3      259.88      301.96     36.53 o 
 -10   2   3      563.84      491.88     22.27 o 
  -9   2   3      326.51      470.31     78.44 o 
  -8   2   3     1188.66     1366.48     60.32 o 
  -7   2   3     3177.45     2862.06     56.34 o 
  -6   2   3     2504.01     2789.34     69.28 o 
  -5   2   3    12726.63    13150.89    390.40 o 
  -4   2   3     2206.12     2388.41    193.52 o 
  -3   2   3    22542.74    22915.25    103.21 o 
  -2   2   3      725.54      704.83     64.91 o 
  -1   2   3     1493.97     1572.75     57.48 o 
   0   2   3      450.21      486.44     55.27 o 
   1   2   3     1706.11     1958.56    199.03 o 
   2   2   3     9646.37    10078.40    130.02 o 
   3   2   3     1247.15     1426.28    101.21 o 
   4   2   3     8633.43     8255.35     58.50 o 
   5   2   3     1966.07     2376.38     63.65 o 
   6   2   3     4859.94     4414.61    113.13 o 
   7   2   3     3547.44     3402.64     67.37 o 
   8   2   3      343.05      431.34     90.56 o 
   9   2   3      642.34      579.79     44.85 o 
  10   2   3      390.67      449.95     37.35 o 
  11   2   3      299.66      380.40     56.92 o 
 -12   3   3      176.38      195.63     81.49 o 
 -11   3   3      141.52      255.76     47.17 o 
 -10   3   3     1425.51     1247.72     89.94 o 
  -9   3   3      887.11      919.00     56.29 o 
  -8   3   3      689.30      622.58     35.20 o 
  -7   3   3     1300.63     1285.89     70.53 o 
  -6   3   3      260.71      345.71     79.76 o 
  -5   3   3     1589.62     1490.10    140.09 o 
  -4   3   3     2459.37     2674.68     49.59 o 
  -3   3   3     4370.34     4351.16    159.07 o 
  -2   3   3     4341.08     4325.15    151.26 o 
  -1   3   3     7897.51     7225.60    184.49 o 
   0   3   3     2302.74     2403.03     81.60 o 
   2   3   3     2370.40     2381.32     48.30 o 
   3   3   3     1594.09     1756.87     60.43 o 
   4   3   3      299.80      315.50     65.92 o 
   5   3   3     2838.96     2707.35     65.01 o 
   6   3   3     3099.95     3167.07     43.72 o 
   7   3   3      471.13      472.36     24.42 o 
   8   3   3     4515.20     4331.54    166.35 o 
   9   3   3      318.84      364.47     55.54 o 
  10   3   3      883.26      856.85     41.55 o 
  11   3   3      207.20      331.30    109.00 o 
 -11   4   3     1276.44     1186.79     52.91 o 
 -10   4   3      280.85      471.67     81.85 o 
  -9   4   3      614.58      686.85     42.23 o 
  -8   4   3     1857.91     1784.81    265.02 o 
  -7   4   3      275.75      319.44     45.88 o 
  -6   4   3      532.86      604.61     30.53 o 
  -5   4   3     4280.46     4156.14    205.88 o 
  -4   4   3     1093.63     1192.38    139.17 o 
  -3   4   3     3445.09     3601.35     78.83 o 
  -2   4   3     3778.59     3696.33     55.92 o 
  -1   4   3     6585.15     6025.96     28.94 o 
   0   4   3     4902.52     5082.79    101.35 o 
   1   4   3    15060.82    15227.60    100.74 o 
   2   4   3     5774.85     5524.45    165.65 o 
   3   4   3     7770.43     7203.29     78.85 o 
   4   4   3     3846.52     3687.66    144.03 o 
   5   4   3      214.26      319.94     32.20 o 
   6   4   3     2075.05     2427.83     89.64 o 
   7   4   3      375.53      428.28     32.86 o 
   8   4   3      741.52      714.07     42.88 o 
   9   4   3       28.18       47.54     67.21 o 
  10   4   3      803.39      853.15     60.65 o 
 -11   5   3      542.29      551.19     64.44 o 
 -10   5   3     1895.52     2058.78     53.27 o 
  -9   5   3      514.96      572.62     43.80 o 
  -8   5   3      582.92      540.10     35.66 o 
  -7   5   3     1788.17     1484.28     26.46 o 
  -6   5   3      843.27      828.84     46.29 o 
  -5   5   3      209.10      286.98     23.13 o 
  -4   5   3     5558.33     5291.32    159.67 o 
  -3   5   3     1531.03     1675.61     72.08 o 
  -2   5   3     2248.66     2224.23    154.94 o 
  -1   5   3     4715.79     4683.32     85.12 o 
   0   5   3     9329.94     8748.73     67.67 o 
   2   5   3     8839.62     8112.14    169.33 o 
   3   5   3     5559.95     5523.84     88.49 o 
   4   5   3     1418.84     1694.26    215.11 o 
   5   5   3     3162.13     3141.52    226.64 o 
   6   5   3      699.98      676.70     42.80 o 
   7   5   3     1723.12     1595.05     77.43 o 
   8   5   3      440.65      454.15     29.17 o 
   9   5   3     1229.25     1138.70     74.50 o 
  10   5   3        1.11       10.88     34.17 o 
 -11   6   3      430.65      371.68     25.92 o 
 -10   6   3      451.56      396.56     59.61 o 
  -9   6   3      486.46      405.27     21.55 o 
  -8   6   3     1252.63     1138.73     55.11 o 
  -7   6   3      439.07      535.26     37.35 o 
  -6   6   3      214.98      300.45     42.91 o 
  -5   6   3     3765.95     3658.10     36.11 o 
  -4   6   3      705.63      689.14     48.74 o 
  -3   6   3     3150.14     3095.98    110.84 o 
  -2   6   3     4054.54     4145.33    144.83 o 
  -1   6   3      925.45     1656.85    165.96 o 
   2   6   3     2118.31     2217.50    146.98 o 
   3   6   3      117.25      157.08    153.71 o 
   4   6   3     1658.01     1672.77     70.73 o 
   5   6   3      519.75      601.69    102.98 o 
   6   6   3      733.12      809.24     64.44 o 
   7   6   3     2147.79     2221.61     40.38 o 
   8   6   3      148.50      265.86     58.48 o 
   9   6   3      786.94      876.51     62.82 o 
  10   6   3      368.59      387.27     35.09 o 
 -11   7   3      338.07      368.68     43.31 o 
 -10   7   3      153.35      153.96     15.18 o 
  -9   7   3      454.97      475.64     34.90 o 
  -8   7   3      370.14      440.23     74.29 o 
  -7   7   3      545.26      499.50     46.10 o 
  -6   7   3     7546.98     6766.22    174.41 o 
  -5   7   3      651.90      618.86     38.68 o 
  -4   7   3     7161.05     6731.79     96.76 o 
  -3   7   3       17.20      279.56    178.21 o 
  -2   7   3     2203.80     2452.66     54.50 o 
  -1   7   3     3665.70     3338.49     27.86 o 
   3   7   3     3934.48     3802.69     61.24 o 
   4   7   3        2.91       21.43    105.33 o 
   5   7   3     2706.66     2604.84     44.09 o 
   6   7   3     1600.84     1646.60    108.09 o 
   7   7   3     1007.80     1007.86     57.96 o 
   8   7   3     1363.45     1415.78     76.47 o 
   9   7   3      117.17      113.74     11.77 o 
 -10   8   3       34.46       66.67     45.01 o 
  -9   8   3     2868.61     2432.89    212.01 o 
  -8   8   3     1547.58     1484.78     51.47 o 
  -7   8   3     1924.97     1985.49    151.11 o 
  -6   8   3      476.56      517.67     13.25 o 
  -5   8   3     2132.22     2533.80    149.43 o 
  -4   8   3      468.21      471.24     53.89 o 
  -3   8   3     2319.66     2127.47      1.22 o 
  -2   8   3     4132.42     4032.34     94.00 o 
  -1   8   3     2676.02     2984.83    103.50 o 
   3   8   3     3292.22     3663.37    151.26 o 
   4   8   3      680.53      674.25     48.99 o 
   5   8   3       91.84      264.56    124.32 o 
   6   8   3      463.95      464.20      6.74 o 
   7   8   3      561.43      458.99      1.53 o 
   8   8   3      215.23      312.94    161.37 o 
   9   8   3      413.90      372.70     40.57 o 
 -10   9   3      514.74      609.56     95.79 o 
  -9   9   3      251.66      321.22     35.95 o 
  -8   9   3      131.84      132.75     23.27 o 
  -7   9   3      705.71      807.45    111.76 o 
  -6   9   3     1154.57     1034.95     51.14 o 
  -5   9   3       66.62       56.03      6.12 o 
  -4   9   3      434.00      625.26    121.56 o 
  -3   9   3      416.27      438.17    138.71 o 
  -2   9   3      272.01      258.13     10.72 o 
   4   9   3      490.44      686.19    183.41 o 
   5   9   3      712.08      712.83     49.91 o 
   6   9   3       46.74       69.51     96.76 o 
   7   9   3      134.03      180.05     18.07 o 
   8   9   3       56.83      126.46    165.96 o 
  -9  10   3      371.56      489.31    143.00 o 
  -8  10   3     1158.82      985.35      4.29 o 
  -7  10   3      491.23      521.46     64.61 o 
  -6  10   3      488.26      440.01      9.49 o 
  -5  10   3      111.13      227.81     58.18 o 
  -4  10   3      361.79      308.96     52.67 o 
  -3  10   3      125.37      209.44    163.20 o 
  -2  10   3     2551.58     2761.92     67.67 o 
   5  10   3      492.39      471.55     13.47 o 
   6  10   3       91.63       95.53     15.31 o 
   7  10   3      818.38      870.83    137.48 o 
   8  10   3      332.60      348.76     15.62 o 
  -8  11   3      298.08      421.94    114.52 o 
  -7  11   3      309.23      316.61    109.93 o 
  -6  11   3     2828.96     2394.79     37.97 o 
  -5  11   3      180.44      300.69     47.46 o 
  -4  11   3     3483.31     3568.45    136.26 o 
  -3  11   3      473.23      465.12    131.97 o 
   6  11   3      247.20      193.52      0.61 o 
   7  11   3      527.56      568.31     91.86 o 
  -7  12   3       47.35       85.43     71.04 o 
  -6  12   3      521.93      601.38    149.43 o 
  -5  12   3      121.43      100.43    139.63 o 
  -4  12   3      177.16      222.91    107.17 o 
  -6  13   3     1280.54     1311.76     43.48 o 
  -5  13   3      161.86      215.56     56.34 o 
  -4 -14   4      603.40      602.16     52.74 o 
  -3 -14   4       77.07       84.00     22.71 o 
  -2 -14   4      125.88      163.05     13.56 o 
  -1 -14   4      528.91      486.24     19.90 o 
   0 -14   4      127.81      196.19     53.35 o 
   1 -14   4      136.24      221.15     33.01 o 
   2 -14   4      330.49      295.63     34.10 o 
  -6 -13   4     1523.52     1373.21     26.74 o 
  -5 -13   4      557.15      576.39     55.65 o 
  -4 -13   4      655.43      540.98     11.78 o 
  -3 -13   4      355.29      417.70     48.69 o 
  -2 -13   4      136.33      176.14     36.06 o 
  -1 -13   4       47.10       46.10     16.00 o 
   0 -13   4       29.76       56.91     25.20 o 
   1 -13   4      970.85      858.79     77.60 o 
   2 -13   4      328.17      283.11     25.06 o 
   3 -13   4      796.70      672.85     26.39 o 
   4 -13   4      709.37      622.89     47.00 o 
  -7 -12   4      251.06      380.14     81.17 o 
  -6 -12   4      222.61      219.37     69.81 o 
  -5 -12   4      476.38      504.85     64.04 o 
  -4 -12   4      516.12      544.42     56.90 o 
  -3 -12   4     2431.49     2417.11     83.28 o 
  -2 -12   4      392.28      347.23     55.21 o 
  -1 -12   4     4786.16     4366.44     53.31 o 
   0 -12   4      265.39      249.99     23.95 o 
   1 -12   4     1425.58     1467.42     90.91 o 
   2 -12   4      226.82      210.14     26.64 o 
   3 -12   4      595.61      516.02     31.76 o 
   4 -12   4       95.89      153.75     17.00 o 
   5 -12   4      820.02      704.23     11.61 o 
   6 -12   4      447.99      464.72     33.08 o 
  -8 -11   4      440.02      463.13     64.30 o 
  -7 -11   4       93.15      119.56     77.94 o 
  -6 -11   4     1166.92     1009.17     45.43 o 
  -5 -11   4      710.86      706.16     50.63 o 
  -4 -11   4      264.52      280.23     50.98 o 
  -3 -11   4     1211.65     1487.31     70.74 o 
  -2 -11   4     1794.95     1853.14     60.12 o 
  -1 -11   4      194.96      240.32     62.37 o 
   0 -11   4     1491.39     1247.08     27.87 o 
   1 -11   4     1126.48     1035.61     26.77 o 
   2 -11   4      198.54      230.37     22.20 o 
   3 -11   4     1720.98     1765.14     50.40 o 
   4 -11   4      105.16      128.88     23.85 o 
   5 -11   4      342.44      385.89     30.82 o 
   6 -11   4       41.12       75.29     28.59 o 
   7 -11   4      193.21      183.22     37.30 o 
  -9 -10   4      217.28      211.90     59.51 o 
  -8 -10   4      962.69      874.37     58.44 o 
  -7 -10   4      304.53      347.95     74.81 o 
  -6 -10   4       57.33      105.45     73.85 o 
  -5 -10   4       96.67      105.08     38.97 o 
  -4 -10   4     1044.71      983.70     82.06 o 
  -3 -10   4     1167.21     1310.06    178.97 o 
  -2 -10   4      473.42      455.43     43.49 o 
  -1 -10   4     2949.03     2825.87     74.85 o 
   0 -10   4      203.01      178.22     11.60 o 
   1 -10   4      424.62      394.85     70.60 o 
   2 -10   4       14.04       11.52      7.60 o 
   3 -10   4     1485.89     1392.40     78.17 o 
   4 -10   4       68.13       85.58     28.49 o 
   5 -10   4     1245.38     1660.33     59.67 o 
   6 -10   4      236.02      201.26     73.31 o 
   7 -10   4      471.10      507.02     39.67 o 
 -10  -9   4      301.00      273.89     74.74 o 
  -9  -9   4       23.20       43.81     15.59 o 
  -8  -9   4     2987.07     2677.22     57.11 o 
  -7  -9   4      337.77      419.02     51.44 o 
  -6  -9   4     3742.43     3619.19     76.97 o 
  -5  -9   4      467.57      605.16     75.98 o 
  -4  -9   4     1370.43     1462.20     71.70 o 
  -3  -9   4      511.86      559.78     52.21 o 
  -2  -9   4      391.66      500.18     75.77 o 
  -1  -9   4       54.62       56.75      6.12 o 
   0  -9   4       94.60       78.75     10.09 o 
   1  -9   4     2171.03     2027.34     27.61 o 
   2  -9   4     1387.43     1408.92    108.89 o 
   3  -9   4     1558.05     1479.22     43.52 o 
   4  -9   4     3423.28     3198.05    109.34 o 
   5  -9   4      478.61      432.03     20.83 o 
   6  -9   4     1807.61     1643.47    129.82 o 
   7  -9   4      144.86      159.35     15.27 o 
   8  -9   4      110.69      149.54     26.57 o 
 -10  -8   4      465.97      549.59     59.66 o 
  -9  -8   4       17.64       48.74     54.61 o 
  -8  -8   4      634.63      673.77     58.67 o 
  -7  -8   4      417.46      559.64     98.36 o 
  -6  -8   4      207.84      312.55     75.79 o 
  -5  -8   4      580.88      620.58     36.90 o 
  -4  -8   4     3185.46     2808.09    165.35 o 
  -3  -8   4      903.70      863.00     58.02 o 
  -2  -8   4     3022.83     2951.15     41.82 o 
  -1  -8   4     4312.54     4654.93     84.35 o 
   0  -8   4      569.39      615.74     86.03 o 
   1  -8   4     1667.78     1584.36    145.12 o 
   2  -8   4      650.01      536.75     41.89 o 
   3  -8   4      550.64      598.27     28.22 o 
   4  -8   4      573.91      611.73     34.37 o 
   5  -8   4      618.06      549.36     20.05 o 
   6  -8   4     1114.10     1040.32    289.93 o 
   7  -8   4      907.23      789.60     26.00 o 
   8  -8   4     1185.40     1171.73     94.35 o 
   9  -8   4      335.82      352.09     31.19 o 
 -11  -7   4      341.05      345.40     73.07 o 
 -10  -7   4      185.50      236.21     54.07 o 
  -9  -7   4     2136.06     2056.43    126.61 o 
  -8  -7   4      771.60      707.91     64.27 o 
  -7  -7   4      152.17      327.35     72.79 o 
  -6  -7   4     1112.49     1484.55    168.87 o 
  -5  -7   4      619.49      571.27     34.60 o 
  -4  -7   4     3114.18     3460.61    103.95 o 
  -3  -7   4      435.81      447.39     42.43 o 
  -2  -7   4     5271.41     4701.78     19.60 o 
  -1  -7   4      195.36      193.58     42.86 o 
   0  -7   4     2178.13     2366.98     47.04 o 
   1  -7   4     2242.90     2059.47     99.39 o 
   2  -7   4     1390.65     1315.98     76.85 o 
   3  -7   4     2601.77     2320.74     36.65 o 
   4  -7   4      560.44      537.30     28.26 o 
   5  -7   4      443.81      477.35     40.42 o 
   6  -7   4        5.79       59.91     41.50 o 
   7  -7   4      468.78      463.96     41.99 o 
   8  -7   4      274.29      341.44     34.97 o 
   9  -7   4      634.40      545.58     30.98 o 
 -11  -6   4      795.52      772.90     69.81 o 
 -10  -6   4     1521.13     1493.90     71.65 o 
  -9  -6   4      379.79      460.81    101.05 o 
  -8  -6   4     1646.68     1852.27    193.21 o 
  -7  -6   4     2609.52     2683.76    189.38 o 
  -6  -6   4     1313.08     1593.44     41.63 o 
  -5  -6   4     4588.28     4368.03     62.31 o 
  -4  -6   4     2314.16     2664.05     81.35 o 
  -3  -6   4     4152.15     4210.32     86.35 o 
  -2  -6   4     1040.42     1422.28    154.32 o 
  -1  -6   4    12701.66    12592.85    470.48 o 
   0  -6   4     1410.53     1555.46    162.11 o 
   1  -6   4     5818.57     5634.53     54.25 o 
   2  -6   4     4089.54     3819.93    176.90 o 
   3  -6   4     1488.89     1404.22    204.30 o 
   4  -6   4     1843.01     2020.48    161.13 o 
   5  -6   4     1387.75     1642.05     38.63 o 
   6  -6   4     1627.43     1666.83    103.01 o 
   7  -6   4      106.19      154.83     54.69 o 
   8  -6   4     1489.89     1460.10     81.02 o 
   9  -6   4      513.60      620.72     68.74 o 
  10  -6   4      143.27      212.97     26.67 o 
 -11  -5   4      677.16      741.69    103.43 o 
 -10  -5   4       39.12       60.20     43.08 o 
  -9  -5   4     1333.69     1286.87    234.85 o 
  -8  -5   4     1104.30     1398.97     76.72 o 
  -7  -5   4      327.45      403.67     44.35 o 
  -6  -5   4     3034.25     2815.06     34.60 o 
  -5  -5   4     1929.94     1871.02    168.56 o 
  -4  -5   4     2920.68     3153.63    105.18 o 
  -3  -5   4     2362.31     2236.40     50.37 o 
  -2  -5   4      250.01      369.05     55.37 o 
  -1  -5   4      558.08      580.39     69.20 o 
   0  -5   4      273.94      250.28     26.68 o 
   1  -5   4     1769.83     1680.43    167.94 o 
   2  -5   4      243.10      305.79     21.22 o 
   3  -5   4     1547.50     1557.78     66.65 o 
   4  -5   4     1615.33     1665.40    127.29 o 
   5  -5   4     1314.33     1403.66    118.92 o 
   6  -5   4     2836.12     2755.92    187.44 o 
   7  -5   4     1824.84     2091.64     67.12 o 
   8  -5   4      782.72      707.86     19.07 o 
   9  -5   4      547.29      604.18     50.30 o 
  10  -5   4      355.47      375.78     77.76 o 
 -12  -4   4      157.49      209.40     73.45 o 
 -11  -4   4      240.21      385.98     89.59 o 
 -10  -4   4      923.69      952.13     13.17 o 
  -9  -4   4      424.18      495.51     64.00 o 
  -8  -4   4      587.61      575.39     20.06 o 
  -7  -4   4     2472.37     2691.16    155.40 o 
  -6  -4   4      517.88      583.52     34.40 o 
  -5  -4   4     4132.04     3992.25    116.66 o 
  -4  -4   4     4548.89     4505.68     65.10 o 
  -3  -4   4     1561.08     2139.48    106.89 o 
  -2  -4   4     2506.25     2163.43     38.58 o 
  -1  -4   4     3329.19     3841.57    103.18 o 
   0  -4   4     4683.31     4674.65     73.64 o 
   1  -4   4      884.02      830.18     60.26 o 
   2  -4   4     6971.59     6579.75     66.83 o 
   3  -4   4     4027.35     3699.35    149.03 o 
   4  -4   4     1693.20     1689.82    184.28 o 
   5  -4   4     4633.90     4251.39     77.40 o 
   6  -4   4     1297.95     1237.49     91.45 o 
   7  -4   4     1421.75     1685.17     64.54 o 
   8  -4   4      899.94      945.46     61.14 o 
   9  -4   4      228.51      271.13     47.27 o 
  10  -4   4       61.56       64.61     23.67 o 
 -12  -3   4      757.34      752.12     58.10 o 
 -11  -3   4     1879.40     2007.59    118.32 o 
 -10  -3   4      764.07      711.36     42.26 o 
  -9  -3   4     2112.97     2022.70     76.70 o 
  -8  -3   4     2578.71     2976.72     95.05 o 
  -7  -3   4     1249.77     1244.04    118.19 o 
  -6  -3   4     1593.90     2010.60     96.40 o 
  -5  -3   4     2664.00     2976.50     92.60 o 
  -4  -3   4     8223.78     7513.24    321.20 o 
  -3  -3   4    11174.27    11042.71     99.47 o 
  -2  -3   4    15969.45    14882.60    339.58 o 
  -1  -3   4     6840.86     6116.19    130.29 o 
   0  -3   4    17252.95    16073.21    185.36 o 
   1  -3   4      878.45      892.48     29.24 o 
   2  -3   4    10214.71     9496.53    122.49 o 
   3  -3   4      427.89      476.43     29.70 o 
   4  -3   4     4512.29     4298.53     85.75 o 
   5  -3   4      388.05      384.33     23.91 o 
   6  -3   4      153.54      133.28      7.80 o 
   7  -3   4     4352.14     3853.15    124.58 o 
   8  -3   4      289.43      318.33     34.19 o 
   9  -3   4     1711.06     1612.27     45.29 o 
  10  -3   4      367.53      447.79     48.39 o 
 -12  -2   4       77.00       64.00     48.99 o 
 -11  -2   4      759.65      748.15     31.83 o 
 -10  -2   4      772.04      767.64     97.68 o 
  -9  -2   4       99.21      158.09     21.12 o 
  -8  -2   4      919.58      940.32     86.52 o 
  -7  -2   4     2312.17     2447.52     96.30 o 
  -6  -2   4      360.39      359.51     21.54 o 
  -5  -2   4     1171.50     1095.68    124.32 o 
  -4  -2   4      569.63      636.66     65.10 o 
  -3  -2   4     2349.27     2596.04     81.96 o 
  -2  -2   4      859.30      923.63     67.44 o 
  -1  -2   4     4380.40     4134.88     36.74 o 
   0  -2   4     8194.88     7725.63     73.13 o 
   1  -2   4     1016.06     1024.32     48.41 o 
   2  -2   4    12163.12    11268.16    695.99 o 
   3  -2   4     1687.48     1836.57     50.61 o 
   4  -2   4     2079.49     1887.77     94.08 o 
   5  -2   4     2169.59     2062.09     22.36 o 
   6  -2   4      966.65     1106.49    111.85 o 
   7  -2   4      164.94      282.19     83.11 o 
   8  -2   4      669.04      558.44     69.95 o 
   9  -2   4     1972.38     2011.02     71.76 o 
  10  -2   4      293.17      345.99    112.53 o 
 -11  -1   4     1156.42     1143.70    184.64 o 
 -10  -1   4      463.27      411.53      3.67 o 
  -9  -1   4     2401.30     2511.54     51.09 o 
  -8  -1   4      603.78      815.90    123.21 o 
  -7  -1   4      649.42      622.94     39.35 o 
  -6  -1   4     1162.86     1085.95     38.23 o 
  -5  -1   4      781.06      814.93     35.44 o 
  -4  -1   4     2349.03     2189.90    233.02 o 
  -3  -1   4     1531.21     1747.14     41.94 o 
  -2  -1   4      309.69      546.26    150.96 o 
  -1  -1   4     2202.54     2197.16     74.56 o 
   0  -1   4     1571.73     1500.66     34.45 o 
   1  -1   4     6108.32     5471.74     56.23 o 
   2  -1   4      182.27      365.60    175.15 o 
   3  -1   4      641.27      618.19     25.02 o 
   4  -1   4     5664.03     5424.64     68.46 o 
   5  -1   4     1215.44     1164.32     90.03 o 
   6  -1   4     2559.51     2682.80     66.96 o 
   7  -1   4     2422.34     2201.72     38.79 o 
   8  -1   4      582.48      643.78     32.70 o 
   9  -1   4      882.88      822.01     22.49 o 
  10  -1   4      642.95      605.73     21.85 o 
  11  -1   4       25.06       42.16     83.13 o 
 -12   0   4      480.02      499.10     72.26 o 
 -11   0   4        7.78       30.89     65.47 o 
 -10   0   4        3.08       38.99     37.12 o 
  -9   0   4     1675.23     1698.93    100.74 o 
  -8   0   4      896.41     1351.51     60.69 o 
  -7   0   4     7955.96     7130.93    315.69 o 
  -6   0   4     3306.00     3587.34    120.27 o 
  -5   0   4     8300.82     7870.62     96.99 o 
  -4   0   4     3363.63     3649.63    119.88 o 
  -3   0   4      226.26      432.07    103.53 o 
  -2   0   4     6062.66     5692.19     60.63 o 
  -1   0   4     1680.50     2168.81     69.26 o 
   0   0   4     1025.42     1020.09     23.46 o 
   1   0   4      476.59      601.47    108.97 o 
   2   0   4     9145.69     8346.35    201.76 o 
   3   0   4     3508.44     3367.92     53.56 o 
   4   0   4     3082.81     2881.85     68.05 o 
   5   0   4     2213.79     2419.66     48.66 o 
   6   0   4       37.31       98.60     31.83 o 
   7   0   4      614.55      697.10     30.56 o 
   8   0   4        6.07       54.21     43.57 o 
   9   0   4      277.45      195.98     86.89 o 
  10   0   4       19.67       22.05     28.23 o 
  11   0   4      476.76      514.28     80.69 o 
 -12   1   4      334.58      395.91    107.60 o 
 -11   1   4     1220.26     1272.47    125.82 o 
 -10   1   4      467.04      571.06    143.30 o 
  -9   1   4     2447.71     2214.73    164.12 o 
  -8   1   4      573.61      700.08     63.14 o 
  -7   1   4      603.05      717.79     96.69 o 
  -6   1   4     1300.45     1137.99     32.10 o 
  -5   1   4      770.62      781.46     29.85 o 
  -4   1   4     2467.63     2230.67      3.06 o 
  -3   1   4     1318.58     1400.27     43.42 o 
  -2   1   4      367.43      398.22     81.96 o 
  -1   1   4     2271.60     2114.14     36.32 o 
   0   1   4     1360.45     1335.04    136.69 o 
   1   1   4     5953.86     5607.43     24.50 o 
   2   1   4      285.52      343.90     28.36 o 
   3   1   4      655.18      618.84     76.76 o 
   4   1   4     5979.97     5641.41     83.09 o 
   5   1   4     1312.94     1554.63     52.58 o 
   6   1   4     2638.71     2471.79     69.40 o 
   7   1   4     2476.23     2263.64     76.36 o 
   8   1   4      494.73      527.93     54.91 o 
   9   1   4      881.95      863.82     34.81 o 
  10   1   4      578.81      599.70     42.98 o 
  11   1   4       25.76       19.12     52.15 o 
 -12   2   4       45.61       48.90     60.99 o 
 -11   2   4      701.23      779.81     35.85 o 
 -10   2   4      654.90      772.37     89.41 o 
  -9   2   4      128.13      209.77     67.16 o 
  -8   2   4      873.20      930.21     98.73 o 
  -7   2   4     2519.72     2851.25     59.59 o 
  -6   2   4      365.38      278.72     24.80 o 
  -5   2   4     1278.80     1279.66     21.59 o 
  -4   2   4      519.90      549.74     59.75 o 
  -3   2   4     2312.06     2283.17     50.82 o 
  -2   2   4      861.22      809.21     17.61 o 
  -1   2   4     4960.41     4771.20     89.26 o 
   0   2   4     8047.20     7561.85    196.43 o 
   1   2   4      918.59      917.99     16.84 o 
   2   2   4    12093.52    11619.87     66.74 o 
   3   2   4     1652.54     1611.18     94.99 o 
   4   2   4     1934.65     1913.13     47.95 o 
   5   2   4     2305.70     2120.55    118.41 o 
   6   2   4      824.24      775.39     36.71 o 
   7   2   4       95.75       95.42     10.72 o 
   8   2   4      587.12      552.89     23.48 o 
   9   2   4     2066.81     2283.76     47.24 o 
  10   2   4      262.97      333.35     36.96 o 
 -12   3   4      831.95      759.64     45.26 o 
 -11   3   4     1850.88     1803.20    207.06 o 
 -10   3   4      875.60      990.56     16.15 o 
  -9   3   4     2182.03     2299.00     55.59 o 
  -8   3   4     2418.02     2185.32     44.90 o 
  -7   3   4     1297.31     1517.88     86.04 o 
  -6   3   4     1272.81     1623.97    140.39 o 
  -5   3   4     2551.30     2684.12    214.95 o 
  -4   3   4     8279.09     7735.40    191.83 o 
  -3   3   4    11325.68    10991.10    100.43 o 
  -2   3   4    16905.76    17282.35    280.02 o 
  -1   3   4     6586.88     5978.02     45.30 o 
   0   3   4    18083.11    17095.98    503.55 o 
   1   3   4      747.91      733.96     19.90 o 
   2   3   4    10085.38     9121.36    176.98 o 
   3   3   4      376.94      348.21     37.80 o 
   4   3   4     4157.16     3944.07     79.58 o 
   5   3   4      380.54      341.47     68.62 o 
   6   3   4      105.50      113.12     48.18 o 
   7   3   4     4407.31     4114.46     64.72 o 
   8   3   4      296.87      472.86     54.77 o 
   9   3   4     1782.20     2236.68     82.05 o 
  10   3   4      381.97      487.27     52.25 o 
 -12   4   4      125.63      189.67     26.83 o 
 -11   4   4      277.38      230.70     10.29 o 
 -10   4   4      851.46      820.37     23.01 o 
  -9   4   4      406.85      417.75     28.17 o 
  -8   4   4      500.92      561.36     50.21 o 
  -7   4   4     2549.80     2442.63     41.88 o 
  -6   4   4      641.86      771.93     77.68 o 
  -5   4   4     4157.16     4135.03     61.96 o 
  -4   4   4     4416.04     4117.04    344.32 o 
  -3   4   4     1513.54     1955.89     97.07 o 
  -2   4   4     2626.26     2850.40     80.10 o 
  -1   4   4     3133.88     3233.54     23.73 o 
   0   4   4     4689.37     4914.36     84.06 o 
   1   4   4      927.34      938.50     47.77 o 
   2   4   4     7114.61     6651.91    218.32 o 
   3   4   4     4201.72     4319.78    158.76 o 
   4   4   4     1870.49     1651.65    213.11 o 
   5   4   4     4577.41     4254.38    122.46 o 
   6   4   4     1174.82     1141.77     36.51 o 
   7   4   4     1416.97     1679.01     54.14 o 
   8   4   4      854.31      758.37     88.85 o 
   9   4   4      292.18      280.61     26.31 o 
  10   4   4       58.44       54.86      9.39 o 
 -11   5   4      739.56      627.09     24.68 o 
 -10   5   4       56.34       79.76     35.30 o 
  -9   5   4     1378.38     1244.23    262.67 o 
  -8   5   4     1164.40     1508.34    161.88 o 
  -7   5   4      293.29      334.50     34.91 o 
  -6   5   4     2937.57     3092.04     49.46 o 
  -5   5   4     1910.28     1945.01     32.85 o 
  -4   5   4     3090.16     2892.79     79.61 o 
  -3   5   4     2501.14     2630.40    124.93 o 
  -2   5   4      302.24      325.32     43.94 o 
  -1   5   4      625.04      666.52     42.15 o 
   0   5   4      245.52      456.05    106.98 o 
   1   5   4     1596.57     1588.26     56.65 o 
   2   5   4      176.63      353.35    139.01 o 
   3   5   4     1405.21     1585.50     54.81 o 
   4   5   4     1614.15     1649.64    119.42 o 
   5   5   4     1370.37     1542.93     41.82 o 
   6   5   4     2985.04     2645.63     37.15 o 
   7   5   4     1949.39     1857.28    209.69 o 
   8   5   4      840.54      810.17     73.34 o 
   9   5   4      592.37      623.30     57.47 o 
  10   5   4      282.25      406.71     59.22 o 
 -11   6   4      791.03      762.79     40.16 o 
 -10   6   4     1450.76     1492.63     78.44 o 
  -9   6   4      398.89      412.73     54.78 o 
  -8   6   4     1572.98     1639.00    138.01 o 
  -7   6   4     2857.86     2897.53     70.14 o 
  -6   6   4     1427.05     1538.11     36.61 o 
  -5   6   4     4771.09     4317.16    242.99 o 
  -4   6   4     2424.35     2235.53     81.27 o 
  -3   6   4     4139.50     4110.11    130.44 o 
  -2   6   4     1028.93     1054.24     50.83 o 
  -1   6   4    12083.06    12433.84    108.09 o 
   3   6   4     1776.50     2005.30    140.24 o 
   4   6   4     1982.21     2005.30     23.27 o 
   5   6   4     1502.04     2117.06    176.98 o 
   6   6   4     1465.56     1513.77    101.05 o 
   7   6   4      132.13      129.61     14.24 o 
   8   6   4     1397.86     1788.78     58.92 o 
   9   6   4      532.65      418.58    100.28 o 
  10   6   4      126.24      121.67     19.89 o 
 -11   7   4      383.57      482.26     57.29 o 
 -10   7   4      184.38      281.24     47.71 o 
  -9   7   4     2282.56     2039.57    123.20 o 
  -8   7   4      664.62      721.58     66.03 o 
  -7   7   4      118.22      121.95     24.95 o 
  -6   7   4     1080.91     1492.80     38.76 o 
  -5   7   4      596.19      586.05     19.80 o 
  -4   7   4     2949.10     2967.68     86.96 o 
  -3   7   4      475.34      569.53    136.87 o 
  -2   7   4     5452.96     4889.39     10.72 o 
  -1   7   4      200.89      368.66    155.55 o 
   3   7   4     2448.50     2243.83    108.09 o 
   4   7   4      480.38      601.68    105.03 o 
   5   7   4      553.32      681.91    183.41 o 
   6   7   4        4.27       82.06    174.23 o 
   7   7   4      545.05      569.06     55.07 o 
   8   7   4      288.22      371.11     98.80 o 
   9   7   4      675.51      626.91     75.33 o 
 -10   8   4      490.12      538.15     31.94 o 
  -9   8   4       13.54       22.59     10.38 o 
  -8   8   4      616.16      617.07     43.65 o 
  -7   8   4      395.09      413.09     46.49 o 
  -6   8   4      214.71      230.15     59.28 o 
  -5   8   4      568.49      743.15    143.91 o 
  -4   8   4     3056.15     3102.72    146.98 o 
  -3   8   4      933.25      854.60     56.65 o 
  -2   8   4     2934.62     3213.26    111.15 o 
  -1   8   4     4372.78     4127.26     26.33 o 
   4   8   4      607.93      710.69    140.55 o 
   5   8   4      587.43      589.43     33.38 o 
   6   8   4     1030.56      978.31     99.82 o 
   7   8   4      904.91      736.41     16.84 o 
   8   8   4     1174.43     1216.53     12.55 o 
   9   8   4      437.31      372.64      4.29 o 
 -10   9   4      275.67      348.74     40.19 o 
  -9   9   4       45.84       40.97     36.76 o 
  -8   9   4     2947.35     2639.52     22.50 o 
  -7   9   4      284.55      351.82     31.23 o 
  -6   9   4     3543.68     3308.48     53.89 o 
  -5   9   4      453.30      499.41     36.74 o 
  -4   9   4     1299.85     1086.09     67.98 o 
  -3   9   4      510.39      661.39    100.43 o 
  -2   9   4      482.91      461.75     71.96 o 
   5   9   4      470.94      468.49    158.31 o 
   6   9   4     1776.19     1958.76     67.36 o 
   7   9   4      193.28      195.66     22.35 o 
   8   9   4       92.00       70.43    148.51 o 
  -9  10   4      282.63      416.74    177.60 o 
  -8  10   4      883.45      752.03      8.88 o 
  -7  10   4      374.63      368.97     43.48 o 
  -6  10   4       53.33       88.19     85.12 o 
  -5  10   4      157.00      171.78     97.98 o 
  -4  10   4     1092.27     1159.27    127.07 o 
  -3  10   4     1285.86     1582.74    139.32 o 
  -2  10   4      450.31      490.84     90.94 o 
   6  10   4      201.37      305.59    114.82 o 
   7  10   4      474.88      571.37    139.93 o 
  -8  11   4      456.23      553.00    120.03 o 
  -7  11   4       84.28      107.48    120.03 o 
  -6  11   4     1211.15     1285.12     67.36 o 
  -5  11   4      704.68      709.46     75.02 o 
  -4  11   4      246.70      338.66     90.94 o 
  -3  11   4     1198.13     1110.89     19.29 o 
   7  11   4      177.12      217.10    165.96 o 
  -7  12   4      171.18      182.19     53.28 o 
  -6  12   4      242.24      335.90     45.01 o 
  -5  12   4      453.94      489.31     54.50 o 
  -4  12   4      495.19      452.56      7.96 o 
  -6  13   4     1569.73     2089.81    182.19 o 
  -5  13   4      546.29      649.14    133.20 o 
  -4 -14   5       44.45       71.14     26.08 o 
  -3 -14   5     1034.61     1175.61    127.65 o 
  -2 -14   5      282.95      314.56     34.67 o 
  -1 -14   5      604.26      719.33     75.35 o 
   0 -14   5      364.21      403.59     40.77 o 
   1 -14   5      151.12      222.78     41.27 o 
   2 -14   5      167.30      177.90     21.97 o 
  -6 -13   5       36.28       57.46     68.45 o 
  -5 -13   5      393.91      430.33     35.71 o 
  -4 -13   5      630.78      541.08     48.71 o 
  -3 -13   5      335.71      400.36     44.78 o 
  -2 -13   5     1206.22     1200.53     40.87 o 
  -1 -13   5      562.21      544.86     30.71 o 
   0 -13   5      315.94      263.49     31.55 o 
   1 -13   5      769.74      634.22     11.73 o 
   2 -13   5      697.37      667.11     28.20 o 
   3 -13   5      101.41      127.80     13.40 o 
   4 -13   5       41.01       45.39      4.55 o 
  -7 -12   5      143.54      128.34    111.30 o 
  -6 -12   5      700.07      580.21     44.61 o 
  -5 -12   5     1177.82     1438.28     66.14 o 
  -4 -12   5      334.15      482.18     63.71 o 
  -3 -12   5     1718.44     2014.73     62.23 o 
  -2 -12   5      383.18      394.87     33.45 o 
  -1 -12   5      656.53      574.78     32.90 o 
   0 -12   5     1142.13     1462.62    178.36 o 
   1 -12   5      251.05      218.75     11.78 o 
   2 -12   5      166.32      206.83     20.76 o 
   3 -12   5      888.65      842.04     41.96 o 
   4 -12   5     1346.67     1274.28     72.02 o 
   5 -12   5      219.53      237.17     28.04 o 
  -8 -11   5      961.12      897.75     56.72 o 
  -7 -11   5     2112.23     2203.20     60.50 o 
  -6 -11   5      154.01      214.66     31.38 o 
  -5 -11   5     1112.10     1082.31     58.46 o 
  -4 -11   5       68.52      119.87    104.96 o 
  -3 -11   5       31.01       33.27     14.62 o 
  -2 -11   5       47.44       48.31     23.76 o 
  -1 -11   5     1143.37     1092.48     64.70 o 
   0 -11   5     1832.35     1623.47     25.04 o 
   1 -11   5      528.95      565.17     43.30 o 
   2 -11   5     2357.70     2192.85     98.67 o 
   3 -11   5       28.30       28.67     11.21 o 
   4 -11   5     2087.83     1916.58    106.32 o 
   5 -11   5      177.30      266.90     39.27 o 
   6 -11   5      175.02      238.33     43.17 o 
  -9 -10   5      379.28      454.17    112.48 o 
  -8 -10   5       81.55      210.87     58.28 o 
  -7 -10   5      349.01      380.43     48.38 o 
  -6 -10   5      389.02      373.39     50.22 o 
  -5 -10   5      824.68      773.96     34.55 o 
  -4 -10   5      120.42      119.67     34.68 o 
  -3 -10   5     3082.44     3368.30    128.17 o 
  -2 -10   5      624.29      695.62     89.40 o 
  -1 -10   5      975.20     1155.50     90.31 o 
   0 -10   5      673.65      697.58     44.49 o 
   1 -10   5      597.13      604.52     26.98 o 
   2 -10   5       94.87      183.40     47.09 o 
   3 -10   5      327.93      357.15     29.51 o 
   4 -10   5     2036.95     2217.08     46.57 o 
   5 -10   5      660.55      646.73     39.95 o 
   6 -10   5     1374.37     1394.25    153.98 o 
   7 -10   5      624.48      593.63     45.64 o 
 -10  -9   5      315.64      383.99     45.62 o 
  -9  -9   5      152.93      206.81     44.93 o 
  -8  -9   5      897.70      931.52     67.49 o 
  -7  -9   5     1379.81     1345.34     53.85 o 
  -6  -9   5       19.02       98.28     89.73 o 
  -5  -9   5      694.66      718.24     84.04 o 
  -4  -9   5      715.29      600.65     34.18 o 
  -3  -9   5      267.08      243.89     33.99 o 
  -2  -9   5      560.76      524.63     51.05 o 
  -1  -9   5     2573.22     2399.12    219.85 o 
   0  -9   5       40.16       47.92     40.77 o 
   1  -9   5     2092.19     1894.35     91.03 o 
   2  -9   5      591.88      554.54     47.79 o 
   3  -9   5       92.22       86.40     24.48 o 
   4  -9   5      112.98      226.54     33.55 o 
   5  -9   5       42.29       52.31     16.68 o 
   6  -9   5      388.73      358.57     14.94 o 
   7  -9   5      222.43      320.32     49.17 o 
   8  -9   5     1753.11     1532.12    158.37 o 
 -10  -8   5      681.80      772.21     75.18 o 
  -9  -8   5      401.63      553.58     88.58 o 
  -8  -8   5      764.36      699.89     82.21 o 
  -7  -8   5      522.63      523.37     59.10 o 
  -6  -8   5       67.47       88.38     43.33 o 
  -5  -8   5     2823.03     2589.04     41.95 o 
  -4  -8   5      754.08      741.25     57.57 o 
  -3  -8   5     4902.96     4554.66    110.54 o 
  -2  -8   5     1749.35     2008.49     98.96 o 
  -1  -8   5     3585.87     3195.05    114.21 o 
   0  -8   5     1530.21     1730.67     78.39 o 
   1  -8   5      940.93      784.91     23.25 o 
   2  -8   5      578.02      533.52     38.61 o 
   3  -8   5     1961.92     2187.32     53.34 o 
   4  -8   5     1528.21     1511.62    140.97 o 
   5  -8   5      906.04      841.34     32.42 o 
   6  -8   5      643.70      654.41     25.31 o 
   7  -8   5      760.63      718.40     33.13 o 
   8  -8   5      290.30      425.00     69.61 o 
 -11  -7   5       22.57       31.12      8.67 o 
 -10  -7   5     1125.86     1332.78     45.16 o 
  -9  -7   5      274.32      300.04     75.29 o 
  -8  -7   5     1748.02     1798.57     59.86 o 
  -7  -7   5     5803.81     5000.13    168.10 o 
  -6  -7   5      591.95      594.59     40.53 o 
  -5  -7   5     2156.70     2236.58     85.59 o 
  -4  -7   5     1211.79     1200.72     36.84 o 
  -3  -7   5       71.22       81.97     68.57 o 
  -2  -7   5      661.03      632.70     51.59 o 
  -1  -7   5      925.81     1026.27     70.97 o 
   0  -7   5     4318.81     3871.38    247.47 o 
   1  -7   5      768.18      748.30     15.18 o 
   2  -7   5     3205.24     2813.50    148.53 o 
   3  -7   5      992.04      992.75     32.26 o 
   4  -7   5      774.51      711.15     25.96 o 
   5  -7   5     1606.02     1636.47    128.75 o 
   6  -7   5      188.23      233.05     48.23 o 
   7  -7   5      272.31      327.07     25.22 o 
   8  -7   5      306.10      275.01     67.18 o 
   9  -7   5      295.27      419.05     89.28 o 
 -11  -6   5      534.12      491.91     70.48 o 
 -10  -6   5      331.25      256.02     32.30 o 
  -9  -6   5     1178.21     1115.44    117.43 o 
  -8  -6   5      938.62      917.43      8.23 o 
  -7  -6   5      635.60      734.61     80.34 o 
  -6  -6   5      796.89      822.68     29.58 o 
  -5  -6   5      328.74      327.04     90.92 o 
  -4  -6   5     1817.17     1878.25    216.79 o 
  -3  -6   5     2800.49     2847.53     56.19 o 
  -2  -6   5      940.14      930.21     61.26 o 
  -1  -6   5      237.64      283.57     97.68 o 
   0  -6   5     3349.64     3287.85    107.96 o 
   1  -6   5     3408.22     3266.89    135.14 o 
   2  -6   5      629.17      624.71     13.98 o 
   3  -6   5     4372.89     4439.34     66.89 o 
   4  -6   5     1675.60     1875.92     63.92 o 
   5  -6   5      584.92      666.75     34.46 o 
   6  -6   5     2486.59     2389.41     76.46 o 
   7  -6   5      196.81      409.93     77.12 o 
   8  -6   5      366.64      407.73     19.37 o 
   9  -6   5      503.93      438.12     43.68 o 
 -11  -5   5     1464.75     1394.32    109.47 o 
 -10  -5   5      426.48      397.86     32.64 o 
  -9  -5   5     1916.66     1938.98     64.08 o 
  -8  -5   5      630.98      736.80     85.05 o 
  -7  -5   5      737.33      733.60     38.95 o 
  -6  -5   5     3622.79     3744.52     78.08 o 
  -5  -5   5     2412.87     2494.94    109.31 o 
  -4  -5   5     7726.49     7043.62     72.26 o 
  -3  -5   5     1399.04     1495.64      9.30 o 
  -2  -5   5     7472.31     7169.21     76.07 o 
  -1  -5   5     6102.66     5996.70     59.30 o 
   0  -5   5     3419.27     3170.89     51.04 o 
   1  -5   5     4988.13     5106.78     64.18 o 
   2  -5   5     1543.09     1586.19     37.29 o 
   3  -5   5      212.51      274.33     31.15 o 
   4  -5   5     1027.89     1226.69     76.80 o 
   5  -5   5     2026.67     1916.84     41.67 o 
   6  -5   5      856.69      798.11     33.77 o 
   7  -5   5      965.38      919.55     52.80 o 
   8  -5   5     2212.18     2145.88     88.11 o 
   9  -5   5      193.20      298.44     43.19 o 
  10  -5   5      396.71      499.46     67.86 o 
 -12  -4   5     1337.80     1345.94     62.03 o 
 -11  -4   5      168.41      250.23     21.38 o 
 -10  -4   5     1042.71      977.35    207.14 o 
  -9  -4   5      591.06      539.43     43.48 o 
  -8  -4   5     1064.46      965.21     63.51 o 
  -7  -4   5      150.84      164.97     96.07 o 
  -6  -4   5     3792.20     3740.20    247.26 o 
  -5  -4   5     2932.53     2961.80    221.54 o 
  -4  -4   5      386.25      544.69     56.00 o 
  -3  -4   5    11958.98    12898.74    313.09 o 
  -2  -4   5     2080.59     2068.81    112.99 o 
  -1  -4   5     3075.25     2850.21    167.49 o 
   0  -4   5     3936.31     4026.27     58.27 o 
   1  -4   5     7123.58     6481.23    132.61 o 
   2  -4   5     4203.77     3909.47    219.75 o 
   3  -4   5      614.56      614.18     39.35 o 
   4  -4   5      563.37      576.70     60.91 o 
   5  -4   5      393.82      397.65     28.27 o 
   6  -4   5      877.76      800.23     50.40 o 
   7  -4   5     1993.79     1745.64     33.10 o 
   8  -4   5      350.71      467.88     79.65 o 
   9  -4   5     1536.79     1599.10     28.84 o 
  10  -4   5      429.39      480.75     44.95 o 
 -12  -3   5      302.97      271.19     35.98 o 
 -11  -3   5      918.66      920.92     63.07 o 
 -10  -3   5     1184.15     1160.85    322.27 o 
  -9  -3   5      127.21      166.29     95.72 o 
  -8  -3   5      566.69      669.19     52.67 o 
  -7  -3   5      898.99      826.13     28.94 o 
  -6  -3   5      171.25      233.66     53.19 o 
  -5  -3   5      992.95     1012.81     57.41 o 
  -4  -3   5     5629.44     5657.80     72.07 o 
  -3  -3   5        5.65       18.74     91.68 o 
  -2  -3   5     7182.35     6936.33     68.59 o 
  -1  -3   5     7953.69     7131.45    151.87 o 
   0  -3   5     1556.57     1594.15    279.36 o 
   1  -3   5     4057.87     3717.96     61.41 o 
   2  -3   5     5805.06     5726.39     75.52 o 
   3  -3   5     2433.00     2531.29    163.06 o 
   4  -3   5     2826.21     2848.57     79.35 o 
   5  -3   5     5692.37     5199.48     59.80 o 
   6  -3   5      892.70      807.62     47.90 o 
   7  -3   5     2326.09     2396.22    173.54 o 
   8  -3   5      931.48      892.25     36.45 o 
   9  -3   5      398.59      420.75     43.00 o 
  10  -3   5      308.92      326.46     41.48 o 
 -12  -2   5        1.17        4.59     15.31 o 
 -11  -2   5      904.92      875.28     70.65 o 
 -10  -2   5      270.27      256.29     25.72 o 
  -9  -2   5     2794.11     2795.04     90.48 o 
  -8  -2   5     2444.61     2227.08    255.98 o 
  -7  -2   5     2498.00     2661.69    136.87 o 
  -6  -2   5     7832.83     7161.25     70.61 o 
  -5  -2   5      729.34      768.94     40.11 o 
  -4  -2   5     4666.96     4700.26     92.21 o 
  -3  -2   5     1488.59     2133.40    119.28 o 
  -2  -2   5      470.42     1056.00     88.95 o 
  -1  -2   5     2708.65     2899.13    132.58 o 
   0  -2   5     7452.55     7038.73     37.66 o 
   1  -2   5    18485.15    17443.46    335.92 o 
   2  -2   5      548.57      506.16     41.82 o 
   3  -2   5    14313.71    13185.51    437.69 o 
   4  -2   5      947.36      907.74     52.72 o 
   5  -2   5     1295.93     1553.81    111.68 o 
   6  -2   5      393.66      363.88     60.91 o 
   7  -2   5      993.21     1034.73     54.01 o 
   8  -2   5      153.53      211.79     28.85 o 
   9  -2   5      262.64      278.73     43.49 o 
  10  -2   5      637.72      547.83     32.55 o 
 -11  -1   5      848.45      852.51     74.84 o 
 -10  -1   5      792.17      881.24    156.16 o 
  -9  -1   5      582.32      528.05     88.34 o 
  -8  -1   5      854.89      854.73    163.82 o 
  -7  -1   5      442.83      448.93     49.19 o 
  -6  -1   5     4760.48     4249.95     77.94 o 
  -5  -1   5     2406.31     2360.46    153.41 o 
  -4  -1   5    12830.55    14144.56    121.36 o 
  -3  -1   5     4564.39     4229.00     64.52 o 
  -2  -1   5    12221.28    12669.94    177.29 o 
  -1  -1   5     1532.41     2031.53    105.94 o 
   1  -1   5      897.03      875.97    228.36 o 
   2  -1   5     6068.45     5883.26     66.53 o 
   3  -1   5     2480.20     2531.00    125.31 o 
   4  -1   5      725.49      737.59     18.81 o 
   5  -1   5     3268.72     3138.56     99.44 o 
   6  -1   5       74.48       59.38     14.46 o 
   7  -1   5      429.72      490.53     29.99 o 
   8  -1   5      541.83      595.87     48.39 o 
   9  -1   5      192.89      314.75     58.11 o 
  10  -1   5      211.91      269.48     37.83 o 
 -12   0   5      339.00      484.71    159.53 o 
 -11   0   5        0.59       18.93     81.24 o 
 -10   0   5      226.00      249.99     71.65 o 
  -9   0   5       86.95       94.58     18.09 o 
  -8   0   5      508.08      552.04     28.94 o 
  -7   0   5      144.35      152.31     94.46 o 
  -6   0   5     3593.64     3543.84     72.32 o 
  -5   0   5     2917.87     3158.71    153.87 o 
  -4   0   5     3261.61     3236.97     47.46 o 
  -3   0   5    11397.97    12147.45    542.89 o 
  -2   0   5     5311.74     5374.87    105.49 o 
  -1   0   5     7583.50     7798.90     73.20 o 
   0   0   5     8605.14     7957.14    112.75 o 
   1   0   5     9114.64     9136.20     55.68 o 
   2   0   5     4550.35     4235.60     71.30 o 
   3   0   5      338.17      366.51     38.85 o 
   4   0   5     1158.83     1175.08    112.42 o 
   5   0   5      119.05      191.79     31.97 o 
   6   0   5      820.42      718.29     50.00 o 
   7   0   5      609.22      718.06     62.54 o 
   8   0   5      134.01      173.61     84.83 o 
   9   0   5     3203.74     2932.56     39.87 o 
  10   0   5      908.64      814.87     25.57 o 
 -12   1   5        0.53       14.70     35.49 o 
 -11   1   5      881.42      905.74    100.43 o 
 -10   1   5      709.55      626.88      7.11 o 
  -9   1   5      577.51      709.20     89.85 o 
  -8   1   5      788.12      856.89     39.94 o 
  -7   1   5      336.81      315.50     43.02 o 
  -6   1   5     4652.69     4114.36     28.58 o 
  -5   1   5     2249.49     2526.19     94.31 o 
  -4   1   5    12756.63    12061.42    854.60 o 
  -3   1   5     4478.74     4267.62    146.52 o 
  -2   1   5    12500.07    12920.53     96.58 o 
  -1   1   5     1472.46     1916.80     92.63 o 
   0   1   5     1620.62     1763.79     61.64 o 
   1   1   5      952.34     1086.40     96.76 o 
   2   1   5     5766.87     5342.76     46.51 o 
   3   1   5     2557.15     2283.33     98.78 o 
   4   1   5      608.21      688.33     36.97 o 
   5   1   5     3183.20     3235.53    129.16 o 
   6   1   5      147.27      273.98     61.08 o 
   7   1   5      517.55      498.36     54.95 o 
   8   1   5      625.50      545.25     98.90 o 
   9   1   5      181.07      147.95     17.02 o 
  10   1   5      252.90      299.12     28.37 o 
 -12   2   5        8.25       41.10     45.66 o 
 -11   2   5      912.44      902.90     83.32 o 
 -10   2   5      247.44      381.74     76.48 o 
  -9   2   5     2857.84     2757.18     71.84 o 
  -8   2   5     2471.65     2489.66     73.17 o 
  -7   2   5     2351.84     2091.55     52.27 o 
  -6   2   5     7690.46     7217.66     81.70 o 
  -5   2   5      963.04      951.17     52.51 o 
  -4   2   5     4332.06     4115.72     77.77 o 
  -3   2   5     1624.04     1998.52     73.17 o 
  -2   2   5      510.78      661.08     93.85 o 
  -1   2   5     2573.55     3010.76     74.81 o 
   0   2   5     7289.53     6873.79     77.45 o 
   1   2   5    18131.87    16480.57    174.53 o 
   2   2   5      441.27      444.98     22.87 o 
   3   2   5    14155.37    13823.96    192.92 o 
   4   2   5      860.27      849.42     51.13 o 
   5   2   5     1389.27     1440.65     32.70 o 
   6   2   5      315.14      372.28     40.10 o 
   7   2   5     1080.24     1134.26     25.60 o 
   8   2   5      161.90      261.91     42.35 o 
   9   2   5      316.29      403.79     48.15 o 
  10   2   5      674.13      655.25     43.59 o 
 -12   3   5      306.09      347.93     50.72 o 
 -11   3   5      933.71      831.03     75.02 o 
 -10   3   5     1186.64     1565.08    151.26 o 
  -9   3   5      115.30      138.80     56.89 o 
  -8   3   5      626.96      645.20     35.47 o 
  -7   3   5      926.83      947.15     54.53 o 
  -6   3   5      159.50      256.09     60.63 o 
  -5   3   5      981.69     1016.63     28.37 o 
  -4   3   5     5551.87     5052.54    187.55 o 
  -3   3   5        5.67       42.93     53.22 o 
  -2   3   5     7157.88     7101.38    162.13 o 
  -1   3   5     7768.55     7093.78     66.70 o 
   0   3   5     1563.18     1708.24    158.76 o 
   1   3   5     3802.36     3522.52     88.49 o 
   2   3   5     5785.97     5655.50     79.31 o 
   3   3   5     2439.83     2424.24     76.71 o 
   4   3   5     2919.81     3023.12     54.85 o 
   5   3   5     5867.67     5287.45    122.33 o 
   6   3   5      786.83      816.92     85.55 o 
   7   3   5     2338.09     2243.72    118.75 o 
   8   3   5      806.74      786.21     28.42 o 
   9   3   5      378.35      448.03     39.39 o 
  10   3   5      234.80      285.08     81.56 o 
 -12   4   5     1214.91     1204.81     98.35 o 
 -11   4   5      192.28      317.24     64.86 o 
 -10   4   5      968.15      836.05     74.81 o 
  -9   4   5      697.67      709.09     90.99 o 
  -8   4   5     1279.26     1346.19    110.61 o 
  -7   4   5      113.22      113.09     23.98 o 
  -6   4   5     3946.74     4197.84     74.87 o 
  -5   4   5     2766.65     2659.47     63.69 o 
  -4   4   5      443.83      484.49     47.32 o 
  -3   4   5    11892.33    11471.23    126.77 o 
  -2   4   5     2125.40     2096.90     55.12 o 
  -1   4   5     3000.36     2863.35     77.47 o 
   0   4   5     3737.11     3560.14    237.61 o 
   1   4   5     7087.01     6566.14     76.55 o 
   2   4   5     4256.59     4436.83     85.12 o 
   3   4   5      726.64      887.67    182.19 o 
   4   4   5      526.48      462.10     48.23 o 
   5   4   5      382.92      423.37     68.20 o 
   6   4   5      772.00      764.07     42.85 o 
   7   4   5     1946.40     1836.89     37.64 o 
   8   4   5      322.85      385.91     66.53 o 
   9   4   5     1551.56     1614.35    115.39 o 
  10   4   5      483.11      471.27     59.39 o 
 -11   5   5     1509.90     1440.11     53.97 o 
 -10   5   5      370.93      442.73     36.21 o 
  -9   5   5     1881.99     1982.52     87.72 o 
  -8   5   5      574.63      481.40     14.13 o 
  -7   5   5      754.88      817.30     34.31 o 
  -6   5   5     3515.53     3588.08     58.57 o 
  -5   5   5     2201.81     2050.67     42.26 o 
  -4   5   5     8095.59     7603.09    152.33 o 
  -3   5   5     1240.19     1613.12     73.39 o 
  -2   5   5     7635.26     7176.45    106.40 o 
  -1   5   5     6371.29     5846.83     54.81 o 
   0   5   5     3428.14     3563.97     66.16 o 
   1   5   5     4903.34     4959.51    182.19 o 
   2   5   5     1263.79     1346.36    150.34 o 
   3   5   5      280.32      310.79     74.71 o 
   4   5   5      919.34     1121.91     87.57 o 
   5   5   5     2068.11     2224.76     83.62 o 
   6   5   5      887.06      852.65     40.88 o 
   7   5   5     1053.38     1122.24    100.43 o 
   8   5   5     2304.34     2057.90     80.49 o 
   9   5   5      190.60      196.60     61.56 o 
  10   5   5      348.16      309.57     16.09 o 
 -11   6   5      493.58      445.77     16.97 o 
 -10   6   5      322.04      355.96     55.49 o 
  -9   6   5     1188.16     1055.23     49.37 o 
  -8   6   5      984.74      921.53     47.74 o 
  -7   6   5      660.34      722.39     78.84 o 
  -6   6   5      862.14      801.82     24.35 o 
  -5   6   5      317.97      358.03     49.74 o 
  -4   6   5     1787.36     2132.35     49.30 o 
  -3   6   5     2779.19     2587.04     61.85 o 
  -2   6   5     1026.68     1144.40    107.71 o 
  -1   6   5      248.57      288.49    122.56 o 
   0   6   5     3556.18     3654.18    141.16 o 
   1   6   5     3197.76     3222.44     61.85 o 
   3   6   5     4150.09     4064.49     80.22 o 
   4   6   5     1586.05     1755.75     72.26 o 
   5   6   5      644.16      571.06      9.49 o 
   6   6   5     2375.87     2421.63     99.06 o 
   7   6   5      204.59      294.37     70.24 o 
   8   6   5      303.28      379.44     42.41 o 
   9   6   5      621.91      680.78    105.71 o 
 -11   7   5       45.63       79.70     23.09 o 
 -10   7   5     1154.99     1551.01    207.47 o 
  -9   7   5      286.96      290.17     41.09 o 
  -8   7   5     1822.41     1794.01     62.65 o 
  -7   7   5     5680.14     4811.64     83.35 o 
  -6   7   5      679.71      713.12     54.98 o 
  -5   7   5     2238.59     2159.33     98.12 o 
  -4   7   5     1288.24     1734.31     87.88 o 
  -3   7   5       85.70      121.56     93.08 o 
  -2   7   5      836.06      908.49    182.49 o 
  -1   7   5      929.10     1027.30    118.19 o 
   4   7   5      870.59     1171.52    122.79 o 
   5   7   5     1677.18     1749.01    120.34 o 
   6   7   5      168.89      208.83     42.56 o 
   8   7   5      255.41      304.16     26.03 o 
   9   7   5      277.88      427.57     98.20 o 
 -10   8   5      696.72      714.46     32.93 o 
  -9   8   5      460.42      435.95     13.23 o 
  -8   8   5      817.49      842.53     54.45 o 
  -7   8   5      544.17      485.68     21.64 o 
  -6   8   5       78.01      144.05    113.22 o 
  -5   8   5     2650.29     2968.60    131.97 o 
  -4   8   5      877.14      953.81     82.67 o 
  -3   8   5     4742.37     4132.47      1.53 o 
  -2   8   5     1658.26     2075.42    109.01 o 
  -1   8   5     3567.78     3784.62    180.35 o 
   5   8   5      877.44      760.29     35.21 o 
   6   8   5      637.08      656.19    171.17 o 
   7   8   5      692.12      633.53     64.91 o 
   8   8   5      232.21      250.47     67.98 o 
 -10   9   5      309.23      333.03     91.41 o 
  -9   9   5      148.73      228.00     72.58 o 
  -8   9   5      874.07      773.20     46.73 o 
  -7   9   5     1382.56     1583.66    107.78 o 
  -6   9   5       11.08       87.88    121.87 o 
  -5   9   5      660.21      713.75     91.55 o 
  -4   9   5      765.25      845.42    182.19 o 
  -3   9   5      230.94      288.13     32.76 o 
  -2   9   5      591.66      595.86    163.82 o 
   5   9   5       57.47      101.96    135.03 o 
   6   9   5      426.52      407.86      5.21 o 
   7   9   5      290.06      354.89     36.44 o 
   8   9   5     1681.65     1294.61      2.45 o 
  -9  10   5      348.26      510.43    139.93 o 
  -8  10   5       55.36       88.80    134.42 o 
  -7  10   5      265.83      294.26    150.96 o 
  -6  10   5      346.52      383.36     48.69 o 
  -5  10   5      812.12      862.87    137.18 o 
  -4  10   5       85.61      115.44    172.08 o 
  -3  10   5     3119.39     3150.18    105.33 o 
  -2  10   5      608.75      569.53    124.01 o 
   7  10   5      679.98      686.81    150.04 o 
  -8  11   5      939.58      971.88    142.69 o 
  -7  11   5     2079.68     1943.45     37.97 o 
  -6  11   5      177.17      191.07     13.78 o 
  -5  11   5     1113.51     1026.07     89.41 o 
  -4  11   5       27.69       37.66     58.48 o 
  -3  11   5       20.32       75.33    154.94 o 
  -7  12   5      139.22      186.48    106.25 o 
  -6  12   5      733.19      628.93    167.18 o 
  -5  12   5     1136.25     1232.45    124.93 o 
  -4  12   5      360.39      342.94     38.27 o 
  -6  13   5       38.52       74.41     53.89 o 
  -5  13   5      452.48      421.94      6.74 o 
  -4  13   5      601.89      601.68     90.02 o 
  -3 -14   6      152.91      161.05     28.74 o 
  -2 -14   6      147.49      173.38     39.46 o 
  -1 -14   6      302.26      353.96     52.22 o 
   0 -14   6      196.41      263.60     39.83 o 
   1 -14   6      564.00      536.78     22.02 o 
  -5 -13   6       61.14      116.10     64.89 o 
  -4 -13   6      113.81      167.34     55.61 o 
  -3 -13   6      301.98      356.95     36.91 o 
  -2 -13   6      903.54      908.13     53.89 o 
  -1 -13   6       14.86       50.47     43.85 o 
   0 -13   6     2400.19     2044.47    182.27 o 
   1 -13   6      543.73      523.12     62.03 o 
   2 -13   6      787.61      828.36     39.13 o 
   3 -13   6      476.31      443.02     58.22 o 
  -7 -12   6     1047.58      905.44    242.66 o 
  -6 -12   6      619.84      673.03     69.89 o 
  -5 -12   6     1589.28     1573.81     48.53 o 
  -4 -12   6     1039.65     1168.03     37.92 o 
  -3 -12   6      767.45      667.83     26.70 o 
  -2 -12   6     1274.42     1234.38     64.07 o 
  -1 -12   6      267.13      238.99     76.25 o 
   0 -12   6        1.91       11.59      7.59 o 
   1 -12   6      246.42      247.71     41.43 o 
   2 -12   6      598.82      571.48     34.60 o 
   3 -12   6      332.70      378.53     46.62 o 
   4 -12   6     1116.97     1002.17     82.41 o 
   5 -12   6      811.32      705.33     14.63 o 
  -8 -11   6      204.99      209.91     96.92 o 
  -7 -11   6      269.09      337.69     47.92 o 
  -6 -11   6      412.76      406.49     51.59 o 
  -5 -11   6      417.82      552.69     63.05 o 
  -4 -11   6      147.35      187.07     99.97 o 
  -3 -11   6     2392.70     2105.26     32.15 o 
  -2 -11   6     1132.00     1356.64     82.45 o 
  -1 -11   6     1281.89     1245.05     70.86 o 
   0 -11   6     1783.60     1591.76    165.03 o 
   1 -11   6       63.62       95.03     34.01 o 
   2 -11   6      286.32      316.53     44.88 o 
   3 -11   6       42.35       41.68     11.04 o 
   4 -11   6      317.71      336.55     37.40 o 
   5 -11   6       41.80       65.85      8.25 o 
   6 -11   6      786.53      745.09     37.39 o 
  -9 -10   6       23.02       36.07     15.70 o 
  -8 -10   6      448.71      549.39     90.20 o 
  -7 -10   6      261.94      396.72     52.48 o 
  -6 -10   6      155.39      190.81     33.27 o 
  -5 -10   6      689.60      685.54     55.88 o 
  -4 -10   6     1448.31     1476.67     99.61 o 
  -3 -10   6      494.19      461.35     48.96 o 
  -2 -10   6     1622.31     1704.76     60.66 o 
  -1 -10   6      783.50      706.04     24.70 o 
   0 -10   6     1248.03     1264.91     82.64 o 
   1 -10   6       63.66       77.37     19.02 o 
   2 -10   6     2381.07     2283.71     71.66 o 
   3 -10   6      356.99      469.14     52.46 o 
   4 -10   6     2938.25     2849.96     43.02 o 
   5 -10   6      457.97      361.46     32.29 o 
   6 -10   6      339.28      429.18     37.46 o 
   7 -10   6      624.87      481.63     13.85 o 
 -10  -9   6      368.27      376.75    121.47 o 
  -9  -9   6     2245.58     1975.41    121.87 o 
  -8  -9   6      122.71      137.27     89.87 o 
  -7  -9   6     3079.88     2687.65    213.27 o 
  -6  -9   6      281.40      427.89     92.90 o 
  -5  -9   6     1049.93      998.56    115.92 o 
  -4  -9   6       70.70       74.16     29.40 o 
  -3  -9   6      155.92      168.24     33.76 o 
  -2  -9   6     2716.74     2526.52     85.62 o 
  -1  -9   6      743.00      839.51     77.58 o 
   0  -9   6     4456.39     3919.45    141.58 o 
   1  -9   6      714.37      554.85     23.42 o 
   2  -9   6     1654.41     1415.81     25.71 o 
   3  -9   6      911.54      790.88     25.96 o 
   4  -9   6       98.17      127.44     29.36 o 
   5  -9   6      462.20      605.25     43.63 o 
   6  -9   6       20.05       32.27     28.39 o 
   7  -9   6      411.08      359.53      7.76 o 
 -10  -8   6       62.16       82.54     71.60 o 
  -9  -8   6      183.37      213.47     76.86 o 
  -8  -8   6      419.07      602.06     95.64 o 
  -7  -8   6      751.36      757.02     46.04 o 
  -6  -8   6      568.63      509.63     52.61 o 
  -5  -8   6      721.32      797.39     49.85 o 
  -4  -8   6     1422.35     1566.62     65.07 o 
  -3  -8   6      690.30      705.74     81.44 o 
  -2  -8   6     1203.19     1456.72     83.25 o 
  -1  -8   6      262.75      277.53     55.81 o 
   0  -8   6     2328.10     2533.81     74.25 o 
   1  -8   6       42.97       56.61     14.60 o 
   2  -8   6     2428.62     2280.85    149.98 o 
   3  -8   6      648.82      653.89     35.07 o 
   4  -8   6     2505.61     2083.23     34.16 o 
   5  -8   6      983.42      908.58     37.42 o 
   6  -8   6      357.14      354.06     24.59 o 
   7  -8   6      717.52      591.01     71.32 o 
   8  -8   6      546.79      492.53     26.61 o 
 -11  -7   6      119.19      110.12     40.87 o 
 -10  -7   6      104.12      103.96     37.33 o 
  -9  -7   6      764.48      787.23     83.30 o 
  -8  -7   6      812.79      742.04     29.85 o 
  -7  -7   6      941.79      909.00     27.91 o 
  -6  -7   6     2155.02     2584.27    100.67 o 
  -5  -7   6     2208.40     2624.61    128.91 o 
  -4  -7   6      134.38      141.51     56.06 o 
  -3  -7   6     3843.31     3744.87     60.98 o 
  -2  -7   6     1698.95     1810.23     62.46 o 
  -1  -7   6       51.21       56.77     64.48 o 
   0  -7   6     5437.99     4945.61     38.98 o 
   1  -7   6      372.67      488.98     26.44 o 
   2  -7   6     1519.59     1370.41     57.41 o 
   3  -7   6      528.84      533.54     18.39 o 
   4  -7   6      539.15      532.83     29.20 o 
   5  -7   6      114.22       89.03      6.97 o 
   6  -7   6     1153.63     1341.31     55.29 o 
   7  -7   6      650.53      690.70     35.20 o 
   8  -7   6      448.40      468.84     36.00 o 
 -11  -6   6      639.63      626.40     73.89 o 
 -10  -6   6      955.89     1306.68    109.47 o 
  -9  -6   6       25.00       73.18     43.24 o 
  -8  -6   6     1847.77     1914.89     88.73 o 
  -7  -6   6     1657.62     1741.06    194.59 o 
  -6  -6   6     1677.19     1637.64    114.21 o 
  -5  -6   6     4748.54     4425.23     75.63 o 
  -4  -6   6     3288.72     3282.84    102.42 o 
  -3  -6   6     2453.55     2649.16     85.58 o 
  -2  -6   6     4080.92     3877.13    230.87 o 
  -1  -6   6     3435.24     3212.21    243.12 o 
   0  -6   6      440.17      449.31     15.18 o 
   1  -6   6     2068.55     1961.10    203.82 o 
   2  -6   6     1773.20     2039.77     86.60 o 
   3  -6   6      726.89      629.36     10.19 o 
   4  -6   6      473.08      501.03     28.31 o 
   5  -6   6     2593.13     2394.10    145.16 o 
   6  -6   6      557.17      476.97     23.06 o 
   7  -6   6     1833.21     1574.81     67.32 o 
   8  -6   6      647.97      557.20     16.98 o 
   9  -6   6       18.89       21.18     37.15 o 
 -11  -5   6      545.16      525.80     30.16 o 
 -10  -5   6      452.47      375.90     39.18 o 
  -9  -5   6     1588.59     1611.73     67.74 o 
  -8  -5   6      416.64      390.96     61.64 o 
  -7  -5   6      785.33      746.34     41.03 o 
  -6  -5   6     2350.80     2430.02    103.95 o 
  -5  -5   6      530.96      606.87    115.34 o 
  -4  -5   6      251.79      320.85     68.92 o 
  -3  -5   6     2590.53     2690.88     21.00 o 
  -2  -5   6     3648.40     3567.39    210.05 o 
  -1  -5   6      127.38      153.10     47.58 o 
   0  -5   6     5497.39     5351.20     49.61 o 
   1  -5   6     3583.61     3311.05     52.87 o 
   2  -5   6     1998.38     1809.90    280.83 o 
   3  -5   6     4051.45     4119.82     88.41 o 
   4  -5   6      177.74      388.26     63.90 o 
   5  -5   6     2452.37     2355.69    158.55 o 
   6  -5   6      473.96      504.97     56.65 o 
   7  -5   6     1471.64     1341.66    152.07 o 
   8  -5   6      409.51      512.36     68.52 o 
   9  -5   6      529.90      485.57     30.23 o 
 -12  -4   6      502.35      652.97    101.00 o 
 -11  -4   6      684.74      700.42     50.22 o 
 -10  -4   6     1653.44     1682.21    100.43 o 
  -9  -4   6       15.23       31.15     39.71 o 
  -8  -4   6     2947.54     2638.24    127.23 o 
  -7  -4   6      185.00      359.93     93.97 o 
  -6  -4   6     1143.13     1190.88    316.00 o 
  -5  -4   6     1152.76     1134.13    160.91 o 
  -4  -4   6     2418.55     2779.59     96.30 o 
  -3  -4   6     2091.57     2145.15     71.04 o 
  -2  -4   6      200.64      299.45     46.54 o 
  -1  -4   6    13486.05    12257.46    103.80 o 
   0  -4   6     4451.95     4220.31     53.74 o 
   1  -4   6     8375.79     7912.63     65.59 o 
   2  -4   6     7471.35     6831.97     66.25 o 
   3  -4   6     1418.68     1539.48     52.78 o 
   4  -4   6     5513.12     4850.98     41.23 o 
   5  -4   6      293.10      331.26     58.22 o 
   6  -4   6     2243.58     2381.85    114.27 o 
   7  -4   6     1020.29     1037.99     62.85 o 
   8  -4   6      925.74      848.15     53.20 o 
   9  -4   6      566.21      624.21     46.85 o 
 -12  -3   6      607.86      678.88     91.22 o 
 -11  -3   6      735.81      771.61    111.61 o 
 -10  -3   6       58.97      177.16     90.33 o 
  -9  -3   6      792.17      733.21     25.57 o 
  -8  -3   6      409.44      437.66    109.72 o 
  -7  -3   6     1279.26     1517.27     86.50 o 
  -6  -3   6     5486.50     5289.45    194.90 o 
  -5  -3   6     4725.08     4136.83     33.85 o 
  -4  -3   6     8195.01     7452.07     55.85 o 
  -3  -3   6     7326.43     6745.62    149.73 o 
  -2  -3   6     7053.36     6719.79    173.16 o 
  -1  -3   6     3324.14     3144.80    181.88 o 
   0  -3   6     2913.25     3226.96     49.22 o 
   1  -3   6      397.35      404.25     32.90 o 
   2  -3   6     3206.48     3121.08     65.83 o 
   3  -3   6     1104.04     1193.04     44.21 o 
   4  -3   6     4986.77     4530.20     44.11 o 
   5  -3   6      319.18      286.54     37.98 o 
   6  -3   6     5018.61     4568.97     65.27 o 
   7  -3   6      484.83      440.62     55.73 o 
   8  -3   6      718.51      626.09     51.05 o 
   9  -3   6      549.81      493.88     72.46 o 
  10  -3   6      257.35      356.89     52.92 o 
 -12  -2   6      129.72      184.03     19.90 o 
 -11  -2   6      176.94      243.21     26.70 o 
 -10  -2   6      658.26      671.50     63.69 o 
  -9  -2   6       70.75       77.84     46.67 o 
  -8  -2   6     1948.29     2223.01     94.31 o 
  -7  -2   6     1518.19     1886.18     82.21 o 
  -6  -2   6      287.58      350.43     65.53 o 
  -5  -2   6     1543.55     1967.25    116.20 o 
  -4  -2   6     7238.64     7034.09    214.19 o 
  -3  -2   6     2034.13     2320.03     90.79 o 
  -2  -2   6     4392.17     4099.12    146.21 o 
  -1  -2   6     7850.51     7820.77    113.56 o 
   0  -2   6      949.58      990.31     29.09 o 
   1  -2   6     1866.30     2104.11     48.63 o 
   2  -2   6      805.53      979.17     84.08 o 
   3  -2   6     2556.66     2540.24     60.99 o 
   4  -2   6      143.18      260.71     37.59 o 
   5  -2   6     2498.67     2562.93    120.82 o 
   6  -2   6     1310.60     1129.30    222.30 o 
   7  -2   6     1116.79     1129.53    127.39 o 
   8  -2   6     2380.40     2209.79     64.69 o 
   9  -2   6      695.46      686.56     53.01 o 
  10  -2   6     1641.84     1596.84    115.69 o 
 -11  -1   6      376.37      497.42     98.96 o 
 -10  -1   6      584.29      526.05    145.75 o 
  -9  -1   6      347.02      528.85    113.25 o 
  -8  -1   6      105.14      130.57     80.96 o 
  -7  -1   6        1.13       11.58     19.87 o 
  -6  -1   6     4516.43     4270.26    142.38 o 
  -5  -1   6     3632.29     3443.60     56.24 o 
  -4  -1   6      678.13      736.23     34.19 o 
  -3  -1   6    10409.63     9865.77     80.07 o 
  -2  -1   6      663.20      737.51     74.13 o 
  -1  -1   6     4454.25     4342.88    166.73 o 
   0  -1   6     2122.60     2167.42     70.04 o 
   1  -1   6     5522.79     5052.74     56.49 o 
   2  -1   6      807.91      952.18     67.22 o 
   3  -1   6    10950.54    10790.86    393.05 o 
   4  -1   6     2294.46     2306.80    129.14 o 
   5  -1   6     2855.52     2713.68    122.47 o 
   6  -1   6     1708.84     1993.01     61.41 o 
   7  -1   6        3.79       22.35     22.65 o 
   8  -1   6      411.36      367.85     63.92 o 
   9  -1   6      454.04      492.69     31.17 o 
  10  -1   6     1082.13     1199.29     55.98 o 
 -12   0   6      669.07      685.58     40.11 o 
 -11   0   6      223.14      356.42     92.17 o 
 -10   0   6     2590.62     2580.31     53.43 o 
  -9   0   6       51.36       85.35     75.33 o 
  -8   0   6     3627.83     3294.59     17.61 o 
  -7   0   6      690.00      617.13     39.96 o 
  -6   0   6     1423.53     1347.63    114.06 o 
  -5   0   6      581.79      801.37    267.01 o 
  -4   0   6      847.15      796.23    356.11 o 
  -3   0   6     2933.64     2735.26     95.99 o 
  -2   0   6      190.20      155.53     21.72 o 
  -1   0   6     2894.06     2803.76    134.42 o 
   0   0   6     1513.19     1608.26    165.97 o 
   1   0   6    16151.05    16569.37    129.52 o 
   2   0   6     2057.73     1959.29    186.63 o 
   3   0   6     7681.29     7134.56     93.44 o 
   4   0   6      139.01      254.92     60.68 o 
   5   0   6      725.01      756.52     39.90 o 
   6   0   6       50.04       53.40      7.17 o 
   7   0   6      439.73      399.12     75.40 o 
   8   0   6     1022.14     1058.84     91.73 o 
   9   0   6        4.77       20.82     32.05 o 
  10   0   6     1828.20     1794.30    112.88 o 
 -12   1   6      267.00      291.17     69.66 o 
 -10   1   6      605.98      595.42     30.13 o 
  -9   1   6      428.32      426.86     79.06 o 
  -8   1   6       71.47      113.94     53.55 o 
  -7   1   6        2.48        2.36      7.04 o 
  -6   1   6     4339.78     4119.75     64.46 o 
  -5   1   6     3438.51     3365.54     96.39 o 
  -4   1   6      865.50      854.29     42.66 o 
  -3   1   6    10066.94     8999.29     41.34 o 
  -2   1   6      757.84      861.14     83.64 o 
  -1   1   6     4048.47     4195.27     86.22 o 
   0   1   6     2276.44     2549.89     65.42 o 
   1   1   6     5640.56     5713.37     93.39 o 
   2   1   6      943.52      903.98    211.28 o 
   3   1   6    11220.70    10795.35    221.50 o 
   4   1   6     2329.34     2219.54     52.78 o 
   5   1   6     3146.85     2911.43    155.99 o 
   6   1   6     1541.39     1868.47     55.97 o 
   7   1   6        3.72       29.49     38.02 o 
   8   1   6      373.42      549.87     89.11 o 
   9   1   6      402.94      401.49     30.22 o 
  10   1   6     1050.84     1063.35    119.03 o 
 -12   2   6      125.16      246.74     57.29 o 
 -11   2   6      173.35      182.19     74.10 o 
 -10   2   6      693.64      669.80     49.30 o 
  -9   2   6       80.96       60.86     23.88 o 
  -8   2   6     2094.32     2041.56     45.03 o 
  -7   2   6     1497.21     1623.65     72.91 o 
  -6   2   6      202.64      168.22     28.94 o 
  -5   2   6     1442.56     1401.69     67.64 o 
  -4   2   6     7003.94     6777.31    215.26 o 
  -3   2   6     2088.94     2247.33     64.30 o 
  -2   2   6     4135.27     4149.24     67.52 o 
  -1   2   6     8042.22     7331.15    182.65 o 
   0   2   6      754.33      954.33     70.73 o 
   1   2   6     1995.38     2026.12     62.46 o 
   2   2   6      683.90      699.67     30.93 o 
   3   2   6     2618.33     2500.15     34.78 o 
   4   2   6      207.73      257.15     37.11 o 
   5   2   6     2351.49     2357.66    104.44 o 
   6   2   6     1321.14     1631.00     63.81 o 
   7   2   6     1079.97     1055.15     97.22 o 
   8   2   6     2431.28     2339.89     63.66 o 
   9   2   6      637.45      593.09     62.73 o 
  10   2   6     1676.66     1515.43    157.04 o 
 -12   3   6      647.79      631.69     60.30 o 
 -11   3   6      650.29      586.19     38.12 o 
 -10   3   6       45.08       65.71     62.72 o 
  -9   3   6      684.34      645.52     80.98 o 
  -8   3   6      437.88      507.24     35.58 o 
  -7   3   6     1358.36     1841.99     72.43 o 
  -6   3   6     5461.53     5263.46    120.58 o 
  -5   3   6     4919.37     4772.85    152.64 o 
  -4   3   6     8432.95     8133.30    112.23 o 
  -3   3   6     7247.31     6744.45    143.00 o 
  -2   3   6     6783.24     6658.81     89.29 o 
  -1   3   6     3570.95     3351.70    199.91 o 
   0   3   6     2604.21     3020.03     89.10 o 
   1   3   6      339.58      553.00    139.93 o 
   2   3   6     3125.26     3114.35     46.54 o 
   3   3   6     1134.25     1231.94    100.85 o 
   4   3   6     5040.22     4454.84     54.21 o 
   5   3   6      288.01      463.19     77.29 o 
   6   3   6     5217.84     4625.75     35.12 o 
   7   3   6      436.67      572.96     80.83 o 
   8   3   6      779.99      717.19     28.51 o 
   9   3   6      506.24      493.91     50.36 o 
  10   3   6      247.08      241.31     61.63 o 
 -12   4   6      469.92      389.09     13.52 o 
 -11   4   6      658.91      603.21     12.99 o 
 -10   4   6     1650.86     1795.28    115.24 o 
  -9   4   6       20.50       19.99      7.61 o 
  -8   4   6     3103.56     3170.16     58.73 o 
  -7   4   6      175.73      185.85     12.25 o 
  -6   4   6     1192.66     1123.81     29.70 o 
  -5   4   6     1046.02     1048.86     51.63 o 
  -4   4   6     2429.08     2543.63    113.45 o 
  -3   4   6     2109.51     2476.82    103.54 o 
  -2   4   6      223.19      276.88     55.05 o 
  -1   4   6    13845.01    15103.82    121.13 o 
   0   4   6     4460.80     4221.89    108.85 o 
   1   4   6     8407.39     8011.09    144.83 o 
   2   4   6     7139.28     6607.17     65.83 o 
   3   4   6     1352.30     1863.53    104.96 o 
   4   4   6     5258.70     4951.23     60.48 o 
   5   4   6      319.48      339.48     64.15 o 
   6   4   6     2187.77     1946.80     25.87 o 
   7   4   6     1106.73     1340.37    183.26 o 
   8   4   6     1037.54     1192.42    134.84 o 
   9   4   6      534.41      575.93     61.22 o 
 -11   5   6      552.18      629.97     48.32 o 
 -10   5   6      436.99      516.17     51.32 o 
  -9   5   6     1611.86     1595.52     63.75 o 
  -8   5   6      436.69      524.01    105.34 o 
  -7   5   6      807.13      866.64     69.44 o 
  -6   5   6     2437.41     2604.31    122.94 o 
  -5   5   6      585.82      561.95     91.07 o 
  -4   5   6      315.89      304.57     39.87 o 
  -3   5   6     2530.24     2730.53     73.49 o 
  -2   5   6     3593.18     3706.20    103.95 o 
  -1   5   6      178.00      436.06     99.47 o 
   0   5   6     5596.19     5658.09     86.65 o 
   1   5   6     3684.65     3769.93    103.19 o 
   2   5   6     1871.54     2056.74     95.84 o 
   3   5   6     4383.45     4007.23    165.65 o 
   4   5   6      166.07      332.23    113.60 o 
   5   5   6     2513.88     2497.97     44.40 o 
   6   5   6      449.11      526.64     49.91 o 
   7   5   6     1364.05     1982.12    118.93 o 
   8   5   6      333.84      482.59     68.21 o 
   9   5   6      403.39      438.60    110.22 o 
 -11   6   6      661.36      675.43     63.10 o 
 -10   6   6     1066.06     1434.85     74.75 o 
  -9   6   6       31.07       38.40     21.26 o 
  -8   6   6     1987.88     1889.71    183.71 o 
  -7   6   6     1581.58     1907.29    118.15 o 
  -6   6   6     1680.96     1924.21     85.28 o 
  -5   6   6     4510.03     4110.06    267.01 o 
  -4   6   6     3222.07     3122.71     67.96 o 
  -3   6   6     2532.88     2829.74     69.98 o 
  -2   6   6     3946.25     3984.22     99.95 o 
  -1   6   6     3738.52     3712.89     70.58 o 
   0   6   6      421.03      498.80     56.65 o 
   1   6   6     2349.37     2360.80    103.50 o 
   2   6   6     1780.95     2446.53    149.12 o 
   4   6   6      486.70      642.41    162.90 o 
   5   6   6     2410.89     2844.59    156.77 o 
   6   6   6      553.14      544.73     37.97 o 
   7   6   6     1812.04     1841.25     73.64 o 
   8   6   6      719.33      644.43     52.21 o 
   9   6   6       13.33       23.28     15.32 o 
 -11   7   6       75.20       93.34     33.42 o 
 -10   7   6      100.17      137.57     68.41 o 
  -9   7   6      722.35      707.28     46.85 o 
  -8   7   6      847.32      847.62     47.69 o 
  -7   7   6      885.72      811.83     18.21 o 
  -6   7   6     2167.44     1959.59     86.27 o 
  -5   7   6     2306.84     2164.51     73.11 o 
  -4   7   6      117.62      142.27     30.86 o 
  -3   7   6     3843.19     3802.87     72.11 o 
  -2   7   6     1607.26     1808.62    114.88 o 
  -1   7   6       75.90       84.85     14.33 o 
   0   7   6     5281.21     4979.11     56.34 o 
   5   7   6      184.84      246.18     39.81 o 
   6   7   6     1162.59     1228.78    102.58 o 
   7   7   6      647.72      612.71     47.46 o 
   8   7   6      411.10      452.56    143.00 o 
 -10   8   6       64.76      131.71     73.24 o 
  -9   8   6      200.35      258.06     41.01 o 
  -8   8   6      404.53      445.98     38.14 o 
  -7   8   6      840.41      790.26     62.08 o 
  -6   8   6      567.26      562.71     45.47 o 
  -5   8   6      653.74      699.05    169.33 o 
  -4   8   6     1416.72     1602.34    164.12 o 
  -3   8   6      718.06      759.68    128.91 o 
  -2   8   6     1262.37     1708.59     88.49 o 
  -1   8   6      288.86      301.30     38.89 o 
   6   8   6      383.44      449.19     96.76 o 
   7   8   6      753.44      760.60     71.04 o 
   8   8   6      663.60      628.01     31.54 o 
 -10   9   6      379.96      346.28     42.52 o 
  -9   9   6     2192.40     1957.00     35.67 o 
  -8   9   6      144.52      205.35     72.42 o 
  -7   9   6     3016.81     3132.73    171.47 o 
  -6   9   6      314.82      249.25      0.61 o 
  -5   9   6     1044.81      948.30     22.66 o 
  -4   9   6      129.84      182.19    150.96 o 
  -3   9   6      200.03      345.09    131.67 o 
  -2   9   6     2672.15     2774.47    109.62 o 
   7   9   6      346.90      385.81    126.46 o 
  -9  10   6       20.37       39.19    131.67 o 
  -8  10   6      548.22      634.45    110.54 o 
  -7  10   6      234.77      253.23     17.15 o 
  -6  10   6      137.62      153.41     60.93 o 
  -5  10   6      630.95      530.64      7.04 o 
  -4  10   6     1290.15     1449.55    132.58 o 
  -3  10   6      499.92      501.55     24.19 o 
  -2  10   6     1545.91     1465.78      5.51 o 
  -8  11   6      205.85      253.23     57.57 o 
  -7  11   6      289.40      423.47    156.47 o 
  -6  11   6      395.96      395.92     17.15 o 
  -5  11   6      429.53      586.98    110.84 o 
  -4  11   6      121.89      138.40     49.30 o 
  -3  11   6     2392.29     2638.83    119.42 o 
  -7  12   6     1053.20      938.50     45.32 o 
  -6  12   6      582.04      528.50     19.90 o 
  -5  12   6     1663.94     2032.86    172.39 o 
  -4  12   6     1052.18     1529.77    168.72 o 
  -3  12   6      748.82      821.23    115.13 o 
  -5  13   6       85.70      116.05    139.32 o 
  -4  13   6      123.21      147.59     56.95 o 
  -2 -14   7       28.15       44.90     53.24 o 
  -1 -14   7      287.51      457.47     87.07 o 
  -5 -13   7      537.77      524.28     49.01 o 
  -4 -13   7      715.71      708.19     43.15 o 
  -3 -13   7      185.94      279.32     57.56 o 
  -2 -13   7     1095.95     1276.62     81.45 o 
  -1 -13   7      205.91      184.70     55.34 o 
   0 -13   7      886.46      885.07     47.17 o 
   1 -13   7      127.45      149.96     30.88 o 
   2 -13   7      375.62      296.62     44.22 o 
   3 -13   7      114.48       94.60     15.42 o 
  -7 -12   7      423.73      451.10     52.36 o 
  -6 -12   7      561.33      571.89     65.18 o 
  -5 -12   7       54.51       47.26     27.56 o 
  -4 -12   7      256.20      317.73     48.60 o 
  -3 -12   7      124.76      127.06     26.84 o 
  -2 -12   7      417.98      474.49     34.38 o 
  -1 -12   7       53.99       71.85     21.53 o 
   0 -12   7     1160.79      964.40    188.58 o 
   1 -12   7      540.17      468.23     31.13 o 
   2 -12   7     1343.91     1328.15     46.91 o 
   3 -12   7      685.78      661.59     50.22 o 
   4 -12   7      276.95      303.57     51.47 o 
  -8 -11   7      364.96      425.47     71.75 o 
  -7 -11   7      277.70      351.25     34.52 o 
  -6 -11   7       60.86       47.48     10.26 o 
  -5 -11   7      165.85      261.63     89.12 o 
  -4 -11   7     1692.39     1697.93    147.43 o 
  -3 -11   7      165.36      183.55     23.93 o 
  -2 -11   7     3131.38     3101.62    114.51 o 
  -1 -11   7     1925.47     1645.72     53.01 o 
   0 -11   7      673.62      627.65     29.53 o 
   1 -11   7     1642.27     1445.13    170.81 o 
   2 -11   7      353.60      403.74     33.86 o 
   3 -11   7       56.00       77.71     43.14 o 
   4 -11   7      265.63      248.23     46.45 o 
   5 -11   7      392.78      378.65     31.11 o 
  -9 -10   7      630.23      750.45    102.34 o 
  -8 -10   7      470.69      479.89     44.86 o 
  -7 -10   7      298.83      283.38     66.45 o 
  -6 -10   7     2570.42     2790.72     79.42 o 
  -5 -10   7       64.89       61.15     38.55 o 
  -4 -10   7     3735.81     3412.73     77.01 o 
  -3 -10   7      202.70      198.06     14.09 o 
  -2 -10   7      322.28      406.64     43.09 o 
  -1 -10   7       38.47       32.63      7.75 o 
   0 -10   7      718.47      718.15     23.21 o 
   1 -10   7      798.92      833.14     56.12 o 
   2 -10   7      672.93      659.11     39.88 o 
   3 -10   7     4212.77     3605.85    127.06 o 
   4 -10   7      169.75      221.15     25.76 o 
   5 -10   7      942.55      864.94     19.90 o 
   6 -10   7      593.54      549.82     30.53 o 
  -9  -9   7      191.77      371.61     80.07 o 
  -8  -9   7      567.95      647.93     55.97 o 
  -7  -9   7      207.82      212.73     31.08 o 
  -6  -9   7      122.15      298.49     97.85 o 
  -5  -9   7      533.73      560.35     65.85 o 
  -4  -9   7     1089.09     1072.60     86.70 o 
  -3  -9   7      386.91      381.48     48.38 o 
  -2  -9   7     1205.29     1094.20     53.01 o 
  -1  -9   7      106.55      125.53     70.59 o 
   0  -9   7      124.78      111.77     21.87 o 
   1  -9   7      118.79      146.22     21.70 o 
   2  -9   7      685.10      754.12     37.41 o 
   3  -9   7      395.43      398.36     26.72 o 
   4  -9   7      568.26      541.70     34.84 o 
   5  -9   7     1836.03     1800.28     38.79 o 
   6  -9   7       56.72       65.23     50.92 o 
   7  -9   7     2096.84     1991.57    224.55 o 
 -10  -8   7      124.00      145.64     87.73 o 
  -9  -8   7      153.27      135.09     67.21 o 
  -8  -8   7      573.69      668.85     64.30 o 
  -7  -8   7      710.49      648.22     43.05 o 
  -6  -8   7     2226.89     2479.99     69.84 o 
  -5  -8   7      309.36      345.74     61.61 o 
  -4  -8   7     1910.68     1863.84     61.24 o 
  -3  -8   7     1757.05     1782.28    236.69 o 
  -2  -8   7      765.84      664.26    107.94 o 
  -1  -8   7     1949.28     2236.17    138.50 o 
   0  -8   7      581.91      569.14     24.34 o 
   1  -8   7     1313.48     1252.29    102.69 o 
   2  -8   7     1597.86     1359.84    133.38 o 
   3  -8   7     3032.29     2646.25    146.68 o 
   4  -8   7      184.34      223.75     40.07 o 
   5  -8   7     1290.98     1220.84     29.88 o 
   6  -8   7      294.62      426.79     42.36 o 
   7  -8   7       46.91       86.12     31.33 o 
 -11  -7   7      984.01      910.00    114.82 o 
 -10  -7   7       95.04      218.57     95.23 o 
  -9  -7   7     1095.70     1014.64     36.74 o 
  -8  -7   7      761.92      745.89    111.49 o 
  -7  -7   7      118.18      177.20     81.87 o 
  -6  -7   7      403.85      456.69     81.16 o 
  -5  -7   7      347.93      322.87     38.08 o 
  -4  -7   7     1598.91     1961.95     55.84 o 
  -3  -7   7      246.44      280.65     71.73 o 
  -2  -7   7     4217.57     4056.11     20.10 o 
  -1  -7   7     6443.66     5714.53    146.98 o 
   0  -7   7     1293.48     1363.43     84.60 o 
   1  -7   7     5313.27     4662.27    136.17 o 
   2  -7   7     1162.38     1135.83     76.02 o 
   3  -7   7      499.33      531.00     34.67 o 
   4  -7   7      493.32      492.04     24.38 o 
   5  -7   7     1207.57     1462.08    104.48 o 
   6  -7   7      143.95      179.12     19.29 o 
   7  -7   7      582.85      606.13     35.96 o 
   8  -7   7      458.90      384.97     16.35 o 
 -11  -6   7      120.67       96.88     53.67 o 
 -10  -6   7      478.84      475.32     44.12 o 
  -9  -6   7      690.98      622.44     71.65 o 
  -8  -6   7       81.15      118.28     70.61 o 
  -7  -6   7      326.50      503.76    124.37 o 
  -6  -6   7      555.94      589.48     94.20 o 
  -5  -6   7     1672.87     1645.77    122.33 o 
  -4  -6   7      735.56      878.62    323.96 o 
  -3  -6   7     1284.51     1234.86    287.52 o 
  -2  -6   7      632.52      738.01     59.86 o 
  -1  -6   7      963.03      926.88     49.01 o 
   0  -6   7     2817.69     2694.51    115.92 o 
   1  -6   7      419.14      453.22     33.18 o 
   2  -6   7     1946.89     1929.12    123.30 o 
   3  -6   7     1563.13     1801.98     59.99 o 
   4  -6   7      373.98      345.09     28.75 o 
   5  -6   7      775.65      769.40     42.40 o 
   6  -6   7     1179.20      981.72    233.70 o 
   7  -6   7      237.10      273.44     33.67 o 
   8  -6   7      412.03      401.63     28.45 o 
 -11  -5   7     2009.44     1906.19     71.50 o 
 -10  -5   7      247.95      242.44     50.39 o 
  -9  -5   7     1335.13     1490.54    179.13 o 
  -8  -5   7     1310.72     1209.27    133.81 o 
  -7  -5   7     6780.93     6127.69    104.11 o 
  -6  -5   7      561.99      691.36     81.95 o 
  -5  -5   7     6614.65     5746.06    137.48 o 
  -4  -5   7     1962.70     1976.06     53.86 o 
  -3  -5   7     2914.83     2831.32     46.67 o 
  -2  -5   7     1492.92     1642.74     93.55 o 
  -1  -5   7     3228.59     3005.40    208.67 o 
   0  -5   7     1242.02     1373.38     81.10 o 
   1  -5   7     1861.20     1714.63    109.28 o 
   2  -5   7     1654.21     1983.95     58.97 o 
   3  -5   7      471.60      543.18     31.14 o 
   4  -5   7     2285.28     2544.54     58.56 o 
   5  -5   7     1940.72     1981.93    162.45 o 
   6  -5   7      632.95      629.03     28.08 o 
   7  -5   7     1977.33     1783.15     60.42 o 
   8  -5   7      304.05      375.10     40.15 o 
   9  -5   7      136.99      255.10     48.44 o 
 -12  -4   7      557.36      651.72     76.96 o 
 -11  -4   7      114.31      161.46     78.85 o 
 -10  -4   7     1871.78     1795.62    370.20 o 
  -9  -4   7     1224.14     1606.64     89.41 o 
  -8  -4   7     1515.45     1524.43     40.72 o 
  -7  -4   7      850.69      855.77     80.11 o 
  -6  -4   7     3643.63     3322.08     43.00 o 
  -5  -4   7      164.45      144.12     34.52 o 
  -4  -4   7     5815.87     5800.44     97.80 o 
  -3  -4   7     2072.74     2289.40     46.12 o 
  -2  -4   7     1381.14     1773.86     95.23 o 
  -1  -4   7     5249.57     4780.15    267.47 o 
   0  -4   7     2333.76     2380.61     64.42 o 
   1  -4   7      514.64      512.72     24.48 o 
   2  -4   7     1284.52     1392.38     76.86 o 
   3  -4   7     3208.03     2907.97     99.18 o 
   4  -4   7     1102.43     1120.09     24.83 o 
   5  -4   7     2128.55     2061.48    217.18 o 
   6  -4   7     4246.66     3948.42    137.59 o 
   7  -4   7       71.10       87.04     14.21 o 
   8  -4   7     1241.68     1661.39     54.75 o 
   9  -4   7      450.64      417.61     20.44 o 
 -12  -3   7      278.66      303.74     56.34 o 
 -11  -3   7      453.85      433.69    103.01 o 
 -10  -3   7      777.60      727.54    250.16 o 
  -9  -3   7      632.24      617.67     12.55 o 
  -8  -3   7      446.70      514.56     41.50 o 
  -7  -3   7      738.46      765.79     66.22 o 
  -6  -3   7      228.74      260.10     98.33 o 
  -5  -3   7     1287.08     1342.32    117.58 o 
  -4  -3   7      966.62     1151.50     80.99 o 
  -3  -3   7      916.74     1184.81     96.61 o 
  -2  -3   7     2939.62     3233.70     72.92 o 
  -1  -3   7     2262.95     2385.48     57.41 o 
   0  -3   7      678.85      755.27     64.57 o 
   1  -3   7     4109.39     3883.82    113.24 o 
   2  -3   7     4701.70     4427.65     83.96 o 
   3  -3   7     3129.42     2879.51     42.37 o 
   4  -3   7     2097.30     2173.62     54.98 o 
   5  -3   7     1558.91     1606.96     50.33 o 
   6  -3   7      209.23      255.75     33.52 o 
   7  -3   7      969.63      938.78    113.06 o 
   8  -3   7      676.73      711.90     35.86 o 
   9  -3   7      271.34      333.88     75.61 o 
 -11  -2   7       87.79      208.61     95.13 o 
 -10  -2   7     2478.27     2593.81    115.74 o 
  -9  -2   7     1847.09     1645.09     85.28 o 
  -8  -2   7      651.88      629.18     27.45 o 
  -7  -2   7     2054.12     2245.83    120.80 o 
  -6  -2   7      272.53      348.74     45.41 o 
  -5  -2   7      992.53     1428.51    222.15 o 
  -4  -2   7     1479.22     1702.13    108.31 o 
  -3  -2   7     4545.35     4870.72    104.97 o 
  -2  -2   7     3894.27     3468.06    187.39 o 
  -1  -2   7     6399.32     6026.83     63.38 o 
   0  -2   7     6449.23     6099.06     92.01 o 
   1  -2   7      152.65      230.53     28.85 o 
   2  -2   7     2949.80     2939.63     76.35 o 
   3  -2   7     1615.25     1836.84     77.08 o 
   4  -2   7      805.55      765.03     47.83 o 
   5  -2   7      450.69      432.86     37.09 o 
   6  -2   7     2402.31     2149.81     30.44 o 
   7  -2   7      436.03      432.94     18.72 o 
   8  -2   7      644.73      585.50     71.90 o 
   9  -2   7     1658.53     1444.48    198.44 o 
 -11  -1   7      524.93      521.83     55.45 o 
 -10  -1   7      518.83      673.03    139.32 o 
  -9  -1   7      722.12      746.08     89.65 o 
  -8  -1   7     1435.96     1434.68     72.42 o 
  -7  -1   7     3955.34     3421.96    153.41 o 
  -6  -1   7      360.00      392.70     65.85 o 
  -5  -1   7     6015.73     5894.79     54.95 o 
  -4  -1   7      399.30      489.73     37.74 o 
  -3  -1   7     5556.03     5291.79    122.65 o 
  -2  -1   7      799.43      796.44     25.88 o 
  -1  -1   7       18.39       40.05     47.31 o 
   0  -1   7      665.44      609.56     23.40 o 
   1  -1   7     3300.83     3275.05     66.56 o 
   2  -1   7     8885.29     8128.26    156.93 o 
   3  -1   7      975.80     1123.64    141.07 o 
   4  -1   7     5556.35     5471.12    107.76 o 
   5  -1   7      175.17      168.38     54.46 o 
   6  -1   7      279.10      428.18     55.04 o 
   7  -1   7      171.07      286.08     49.47 o 
   8  -1   7      476.13      525.17     29.58 o 
   9  -1   7       54.18       68.86     32.73 o 
 -12   0   7        1.33       13.82    114.80 o 
 -11   0   7        6.03       37.57     71.49 o 
 -10   0   7      967.65      842.11     99.18 o 
  -9   0   7     1712.84     1726.45    103.95 o 
  -8   0   7       41.86       44.87     92.27 o 
  -7   0   7      233.18      289.03     21.12 o 
  -6   0   7     1060.49      980.56     37.35 o 
  -5   0   7      854.20      999.01    206.99 o 
  -4   0   7     2917.74     2721.34     94.16 o 
  -3   0   7     9303.72     8740.66     68.89 o 
  -2   0   7      349.13      370.46     21.13 o 
  -1   0   7     4747.96     4587.46     78.08 o 
   0   0   7     1336.30     1170.03     39.88 o 
   1   0   7       40.60      105.64    102.27 o 
   2   0   7      102.16      118.83     23.34 o 
   3   0   7      688.71      763.69     39.05 o 
   4   0   7     4770.70     4568.30     85.58 o 
   5   0   7        6.29       19.01      8.84 o 
   6   0   7     1507.94     1680.88    113.59 o 
   7   0   7      130.09      213.64     44.33 o 
   8   0   7     2427.22     2414.51     38.19 o 
   9   0   7      166.80      184.89     81.71 o 
 -12   1   7      113.53      194.53     90.68 o 
 -10   1   7      488.78      493.01     31.89 o 
  -9   1   7      674.17      778.12     86.41 o 
  -8   1   7     1438.65     1513.53     94.72 o 
  -7   1   7     4190.12     4281.40    104.00 o 
  -6   1   7      420.06      587.46     94.72 o 
  -5   1   7     6171.01     5983.66     90.63 o 
  -4   1   7      355.57      456.09     94.14 o 
  -3   1   7     5507.44     5296.74    107.02 o 
  -2   1   7      671.28      652.28    103.04 o 
  -1   1   7       51.07      101.50     28.25 o 
   0   1   7      556.20      597.40     70.45 o 
   1   1   7     3100.04     2880.11     44.09 o 
   2   1   7     9038.99     8458.15    169.33 o 
   3   1   7      888.45      826.08     85.43 o 
   4   1   7     5680.69     5603.87    117.25 o 
   5   1   7      229.33      328.21     31.81 o 
   6   1   7      336.66      314.82     25.08 o 
   7   1   7      216.58      181.61     23.68 o 
   8   1   7      450.03      530.43     40.96 o 
   9   1   7       80.32       66.27      7.26 o 
 -12   2   7     1915.26     1734.12    219.09 o 
 -10   2   7     2674.73     2761.48     58.72 o 
  -9   2   7     1831.70     1867.53     51.90 o 
  -8   2   7      794.90      805.75     46.67 o 
  -7   2   7     2052.46     1932.92     56.83 o 
  -6   2   7      400.33      524.05     53.89 o 
  -5   2   7     1004.60     1123.50     84.75 o 
  -4   2   7     1615.30     1819.57    129.22 o 
  -3   2   7     4564.49     4529.28     40.27 o 
  -2   2   7     3725.98     3600.39     53.36 o 
  -1   2   7     6243.85     6222.20    103.80 o 
   0   2   7     6324.51     5911.83     37.36 o 
   1   2   7       90.38      100.74    123.70 o 
   2   2   7     3047.63     3391.16    173.92 o 
   3   2   7     1482.34     1597.76     53.97 o 
   4   2   7      857.49      766.35     43.14 o 
   5   2   7      404.21      433.17     64.23 o 
   6   2   7     2526.53     2562.75     30.98 o 
   7   2   7      453.77      434.82     20.93 o 
   8   2   7      688.52      584.53     24.36 o 
   9   2   7     1628.00     1505.17    145.23 o 
 -12   3   7      308.63      385.67     41.95 o 
 -11   3   7      440.67      526.79     62.14 o 
 -10   3   7      746.05      703.78     73.10 o 
  -9   3   7      624.93      727.52     58.06 o 
  -8   3   7      403.08      423.61     47.08 o 
  -7   3   7      758.00      664.26     30.62 o 
  -6   3   7      174.85      151.26     93.70 o 
  -5   3   7     1314.62     1582.72    112.49 o 
  -4   3   7      961.10     1056.12    154.78 o 
  -3   3   7      933.85     1037.06    142.69 o 
  -2   3   7     2854.69     3249.51     72.21 o 
  -1   3   7     2105.43     2574.06     58.33 o 
   0   3   7      679.05      658.23     33.31 o 
   1   3   7     4089.80     3794.42      9.80 o 
   2   3   7     4751.84     4767.52    137.79 o 
   3   3   7     3065.30     2855.00     92.17 o 
   4   3   7     2155.45     1933.88    239.41 o 
   5   3   7     1427.46     1617.89     78.74 o 
   6   3   7      217.32      298.44     75.42 o 
   7   3   7      798.80      743.09     45.47 o 
   8   3   7      727.26      730.58     38.92 o 
   9   3   7      273.94      321.98     15.62 o 
 -12   4   7      660.99      612.81     27.62 o 
 -11   4   7      128.65      253.38     60.34 o 
 -10   4   7     1930.96     1924.17     62.91 o 
  -9   4   7     1221.07     1041.33     98.96 o 
  -8   4   7     1433.65     1424.93     79.00 o 
  -7   4   7      848.34      954.88     92.88 o 
  -6   4   7     3337.72     3341.92     72.24 o 
  -5   4   7      187.60      186.41     99.21 o 
  -4   4   7     5496.81     5629.81    109.74 o 
  -3   4   7     2233.80     2466.93    103.04 o 
  -2   4   7     1623.07     1551.58    122.32 o 
  -1   4   7     5506.76     5663.00     98.39 o 
   0   4   7     2563.13     2505.18     47.00 o 
   1   4   7      426.14      574.74     98.29 o 
   2   4   7     1414.36     1828.01     91.25 o 
   3   4   7     2874.19     2595.96     53.89 o 
   4   4   7     1055.19     1134.03     92.89 o 
   5   4   7     2075.78     1935.37     44.36 o 
   6   4   7     4197.35     3703.27    381.98 o 
   7   4   7       93.20      103.32     18.68 o 
   8   4   7     1244.28     1357.44     77.32 o 
   9   4   7      481.43      476.72     36.66 o 
 -11   5   7     1792.89     1809.77     43.81 o 
 -10   5   7      232.74      328.22     56.27 o 
  -9   5   7     1305.43     1426.75     72.33 o 
  -8   5   7     1340.67     1583.48    104.57 o 
  -7   5   7     6871.35     6039.01    109.01 o 
  -6   5   7      589.35      514.64      9.03 o 
  -5   5   7     6969.85     6030.25     26.95 o 
  -4   5   7     1749.33     1943.84     34.08 o 
  -3   5   7     2987.28     2873.00    216.64 o 
  -2   5   7     1322.33     1289.72    297.93 o 
  -1   5   7     3027.16     2797.87    113.30 o 
   0   5   7     1162.32     1523.67    236.23 o 
   1   5   7     1735.41     2369.37    177.29 o 
   2   5   7     1923.48     2371.82    133.50 o 
   3   5   7      438.36      545.34    135.03 o 
   4   5   7     2589.31     2490.01     23.27 o 
   5   5   7     1881.44     2341.20    136.56 o 
   6   5   7      713.46      772.41    110.93 o 
   7   5   7     1972.60     1874.47     58.48 o 
   8   5   7      269.38      215.29    105.79 o 
   9   5   7       97.71       90.99     32.47 o 
 -11   6   7      130.60      142.28     52.14 o 
 -10   6   7      472.46      542.09     55.41 o 
  -9   6   7      636.94      632.75     37.90 o 
  -8   6   7       83.11      150.46     55.83 o 
  -7   6   7      347.06      353.84     49.69 o 
  -6   6   7      557.05      598.49     44.13 o 
  -5   6   7     1735.61     1615.08     72.26 o 
  -4   6   7      768.11     1025.30    238.84 o 
  -3   6   7     1520.67     1623.86    178.97 o 
  -2   6   7      731.00      743.55     53.58 o 
  -1   6   7      989.27      958.76     71.50 o 
   0   6   7     2852.11     2887.46     32.76 o 
   1   6   7      395.17      445.83     37.97 o 
   2   6   7     1740.96     1936.71    110.23 o 
   3   6   7     1455.92     1697.88     56.34 o 
   5   6   7      752.58      798.57    121.56 o 
   6   6   7     1348.68     1201.53     13.17 o 
   7   6   7      248.31      355.80     79.61 o 
   8   6   7      516.95      476.14    112.99 o 
 -11   7   7      983.99      853.64    138.36 o 
 -10   7   7       68.07      109.96     60.05 o 
  -9   7   7     1001.67      994.82     53.23 o 
  -8   7   7      728.48      689.14     76.60 o 
  -7   7   7      191.45      329.03     63.48 o 
  -6   7   7      451.06      501.08     51.90 o 
  -5   7   7      459.85      500.76     57.26 o 
  -4   7   7     1473.38     1471.05     60.63 o 
  -3   7   7      302.31      360.10     46.70 o 
  -2   7   7     4130.94     3759.84    269.91 o 
  -1   7   7     6436.08     6046.31     86.04 o 
   0   7   7     1264.07     1423.83    108.09 o 
   1   7   7     5361.35     5039.43     71.65 o 
   6   7   7      137.77      118.19    109.93 o 
   7   7   7      496.93      684.97    138.40 o 
   8   7   7      471.46      403.26     13.78 o 
 -10   8   7      209.46      201.09     32.93 o 
  -9   8   7      145.49      226.29     47.03 o 
  -8   8   7      556.36      482.65     78.14 o 
  -7   8   7      743.34      758.34     40.70 o 
  -6   8   7     2072.72     2260.70     56.00 o 
  -5   8   7      355.87      359.48    145.75 o 
  -4   8   7     1781.76     1816.99    161.37 o 
  -3   8   7     1893.19     1665.22    111.14 o 
  -2   8   7      703.13      763.14     79.83 o 
  -1   8   7     2100.64     2256.38     56.95 o 
   7   8   7       44.19       73.18     88.49 o 
  -9   9   7      179.15      251.33     42.26 o 
  -8   9   7      565.46      614.07     50.22 o 
  -7   9   7      211.02      168.24     73.79 o 
  -6   9   7      127.88      107.78      3.06 o 
  -5   9   7      543.37      471.85    138.10 o 
  -4   9   7      987.95     1168.46    153.41 o 
  -3   9   7      383.62      491.45    173.92 o 
  -2   9   7     1122.68     1165.09     34.29 o 
  -9  10   7      626.70      590.05     84.20 o 
  -8  10   7      451.67      408.47     99.82 o 
  -7  10   7      297.22      349.99    101.96 o 
  -6  10   7     2591.77     3071.18    183.11 o 
  -5  10   7       89.44       77.47     36.13 o 
  -4  10   7     3827.08     3780.34    111.46 o 
  -3  10   7      224.34      430.52    164.74 o 
  -2  10   7      242.47      221.99    167.80 o 
  -8  11   7      384.82      337.43     12.25 o 
  -7  11   7      384.68      380.61    124.62 o 
  -6  11   7       48.08       89.72    133.81 o 
  -5  11   7      120.09      101.05     48.38 o 
  -4  11   7     1688.70     2013.26    163.20 o 
  -3  11   7      166.77      265.47     50.52 o 
  -7  12   7      411.82      499.41    130.75 o 
  -6  12   7      571.26      621.58     79.61 o 
  -5  12   7       72.32      114.82    138.10 o 
  -4  12   7      247.53      401.73    136.26 o 
  -3  12   7      114.22      112.99    122.79 o 
  -5  13   7      432.28      480.12    167.49 o 
  -4  13   7      721.94      646.69    150.34 o 
  -5 -13   8      169.91      247.85     57.62 o 
  -4 -13   8      676.42      619.98     33.31 o 
  -3 -13   8      963.83      821.01     43.61 o 
  -2 -13   8      262.10      352.38     38.23 o 
  -1 -13   8      825.41      847.30     51.06 o 
   0 -13   8      115.64      129.74      9.19 o 
   1 -13   8      148.70      124.42      6.86 o 
   2 -13   8       40.39       52.61     14.45 o 
  -6 -12   8      917.23     1240.71    157.85 o 
  -5 -12   8      210.46      280.07     33.22 o 
  -4 -12   8      150.35      277.26     55.70 o 
  -3 -12   8       20.29       27.50      4.71 o 
  -2 -12   8      250.52      347.59     56.61 o 
  -1 -12   8     1001.85      850.38     50.29 o 
   0 -12   8       65.87       81.71     35.28 o 
   1 -12   8     2208.98     2027.58     62.06 o 
   2 -12   8      154.23      154.84     56.19 o 
   3 -12   8      712.31      625.58     48.63 o 
  -8 -11   8       93.10      172.84     81.14 o 
  -7 -11   8      617.17      597.93     37.97 o 
  -6 -11   8     1143.50     1306.41     74.56 o 
  -5 -11   8      486.29      520.56     92.11 o 
  -4 -11   8     2111.23     2196.81     92.93 o 
  -3 -11   8     1200.10     1124.52     62.72 o 
  -2 -11   8      436.66      531.30     74.66 o 
  -1 -11   8      488.53      459.07     28.78 o 
   0 -11   8      122.18      100.40     13.26 o 
   1 -11   8      178.05      240.71     65.34 o 
   2 -11   8       84.10       77.14      6.67 o 
   3 -11   8     1345.15     1290.19     99.77 o 
   4 -11   8      286.84      215.96      3.28 o 
   5 -11   8      939.86      910.81     40.93 o 
  -9 -10   8       60.47       98.26     77.59 o 
  -8 -10   8     1806.87     2133.43    100.53 o 
  -7 -10   8      149.30      345.54     95.88 o 
  -6 -10   8     1662.03     1810.78     88.42 o 
  -5 -10   8      641.73      554.52     68.28 o 
  -4 -10   8      690.12      745.23     67.71 o 
  -3 -10   8       11.29       38.55     26.74 o 
  -2 -10   8     1405.57     1634.64    119.41 o 
  -1 -10   8      501.08      506.89     49.21 o 
   0 -10   8       92.68      167.77     25.25 o 
   1 -10   8     1872.95     1762.30     38.40 o 
   2 -10   8      497.56      646.49     51.57 o 
   3 -10   8     1568.78     1683.73     57.57 o 
   4 -10   8      289.81      264.08     20.69 o 
   5 -10   8       26.46       86.73     47.29 o 
   6 -10   8       45.62       55.30     10.69 o 
  -9  -9   8      220.24      315.47     51.59 o 
  -8  -9   8      259.19      272.61     62.46 o 
  -7  -9   8       46.85      134.62     75.94 o 
  -6  -9   8      142.20      207.59     65.22 o 
  -5  -9   8     1266.73     1283.39     49.50 o 
  -4  -9   8     1274.92     1462.78     44.55 o 
  -3  -9   8     5062.19     5013.60     74.89 o 
  -2  -9   8      306.96      331.50     15.71 o 
  -1  -9   8     2771.71     3146.70     66.47 o 
   0  -9   8      422.92      378.38     33.29 o 
   1  -9   8      949.05      906.89     27.37 o 
   2  -9   8      182.82      231.18     25.49 o 
   3  -9   8      580.72      552.44     12.90 o 
   4  -9   8      847.66      716.65     56.82 o 
   5  -9   8      141.27      136.01     92.27 o 
   6  -9   8      607.05      524.89     12.57 o 
 -10  -8   8      408.99      422.89     72.92 o 
  -9  -8   8      195.61      193.63     69.35 o 
  -8  -8   8     1675.96     1795.88     45.78 o 
  -7  -8   8      578.57      537.25     81.95 o 
  -6  -8   8      912.49      781.47     14.09 o 
  -5  -8   8     1618.22     1588.24     50.30 o 
  -4  -8   8      156.00      302.95    105.71 o 
  -3  -8   8      263.21      274.07     60.47 o 
  -2  -8   8      658.41      626.97     90.78 o 
  -1  -8   8      487.00      543.10     77.16 o 
   0  -8   8     1626.94     1638.00     73.01 o 
   1  -8   8     1906.07     1977.85     29.45 o 
   2  -8   8     1299.45     1293.11     41.44 o 
   3  -8   8     1454.39     1636.98     78.34 o 
   4  -8   8      582.60      566.89     41.55 o 
   5  -8   8       21.27       43.71     24.17 o 
   6  -8   8      389.81      394.97     42.82 o 
   7  -8   8      302.00      295.11     36.82 o 
 -10  -7   8      340.90      392.08     63.56 o 
  -9  -7   8      474.48      444.31     11.22 o 
  -8  -7   8      101.20       97.91     22.45 o 
  -7  -7   8     1944.77     1858.35    100.43 o 
  -6  -7   8     1332.49     1171.15     34.21 o 
  -5  -7   8      225.07      239.08     16.44 o 
  -4  -7   8     1618.23     1800.62     75.48 o 
  -3  -7   8      756.17      765.63     85.34 o 
  -2  -7   8      519.36      513.11     30.77 o 
  -1  -7   8      838.24      848.87     56.21 o 
   0  -7   8      950.26      997.61     87.79 o 
   1  -7   8      260.01      282.27     59.14 o 
   2  -7   8      657.53      583.68     79.47 o 
   3  -7   8     1594.25     1767.97     47.55 o 
   4  -7   8      770.50      682.17     29.36 o 
   5  -7   8     2127.16     1872.37    146.40 o 
   6  -7   8      444.14      513.47     29.31 o 
   7  -7   8      311.66      268.00     14.30 o 
 -11  -6   8      628.86      718.10    110.57 o 
 -10  -6   8      796.28      833.82     57.61 o 
  -9  -6   8      216.73      301.80     52.18 o 
  -8  -6   8     3906.49     3751.89     73.04 o 
  -7  -6   8      942.27      935.99     50.41 o 
  -6  -6   8     2434.25     2107.28     70.73 o 
  -5  -6   8     1343.88     1349.72     99.82 o 
  -4  -6   8      891.07      954.25    117.06 o 
  -3  -6   8      397.76      461.75     37.77 o 
  -2  -6   8     2299.53     2404.76     71.60 o 
  -1  -6   8     2688.48     2844.90    124.47 o 
   0  -6   8      289.63      420.31     83.09 o 
   1  -6   8     2195.93     2178.70     49.87 o 
   2  -6   8      669.15      617.89     38.17 o 
   3  -6   8      518.07      505.58     26.24 o 
   4  -6   8     2742.38     2301.55     40.56 o 
   5  -6   8      268.53      275.58     28.50 o 
   6  -6   8      449.78      516.57     45.38 o 
   7  -6   8      459.61      408.94     12.33 o 
   8  -6   8      179.78      217.79     38.38 o 
 -11  -5   8      109.82      152.70     13.44 o 
 -10  -5   8      794.45      780.01     85.83 o 
  -9  -5   8      146.79      195.43     14.39 o 
  -8  -5   8       11.88       20.58     25.83 o 
  -7  -5   8      551.19      513.08     35.37 o 
  -6  -5   8     1027.37     1254.44     37.83 o 
  -5  -5   8       57.35      107.45     63.61 o 
  -4  -5   8     1302.21     1482.99     25.23 o 
  -3  -5   8     4568.44     4252.79    277.88 o 
  -2  -5   8      712.27      853.03     80.78 o 
  -1  -5   8     4487.15     4152.25    113.75 o 
   0  -5   8     5373.88     4929.75     53.02 o 
   1  -5   8     1501.54     1549.95     85.46 o 
   2  -5   8     1435.89     1685.97     51.41 o 
   3  -5   8      150.43      181.74     16.97 o 
   4  -5   8      495.38      476.62     31.64 o 
   5  -5   8      972.69      847.85     56.21 o 
   6  -5   8     1744.71     1889.32    117.59 o 
   7  -5   8      695.30      656.89     32.02 o 
   8  -5   8      714.58      763.52     66.80 o 
 -11  -4   8     1117.46     1178.44    106.86 o 
 -10  -4   8        2.29       21.22     43.79 o 
  -9  -4   8      721.27      782.31    113.19 o 
  -8  -4   8       48.92       78.55     22.40 o 
  -7  -4   8        7.42       39.06     91.89 o 
  -6  -4   8      565.41      609.79     91.82 o 
  -5  -4   8     4015.36     3693.98    262.11 o 
  -4  -4   8     2245.54     2574.63    115.76 o 
  -3  -4   8      778.63      779.36     49.14 o 
  -2  -4   8    13626.66    13362.50    279.10 o 
  -1  -4   8     2224.10     2147.00     20.36 o 
   0  -4   8     2643.54     2859.51    102.97 o 
   1  -4   8     1561.70     1776.11     83.12 o 
   2  -4   8     1411.60     1939.67     44.82 o 
   3  -4   8      324.57      326.24     49.84 o 
   4  -4   8      751.88      770.03     29.01 o 
   5  -4   8      390.85      434.34     29.81 o 
   6  -4   8     1297.70     1168.63     89.54 o 
   7  -4   8      782.72      723.86     34.29 o 
   8  -4   8      631.40      610.13     34.24 o 
   9  -4   8      183.71      208.17     80.68 o 
 -12  -3   8      229.30      256.67     21.43 o 
 -11  -3   8      575.34      568.38     67.97 o 
 -10  -3   8      282.75      401.14     55.68 o 
  -9  -3   8     4366.66     4188.46     75.06 o 
  -8  -3   8      363.44      434.53     44.42 o 
  -7  -3   8     4409.48     4315.69     44.45 o 
  -6  -3   8     1862.23     1694.07     98.90 o 
  -5  -3   8     4165.32     3868.10    236.69 o 
  -4  -3   8     1902.83     2101.88     98.90 o 
  -3  -3   8      789.02      700.38     42.71 o 
  -2  -3   8     1574.28     1795.96     71.80 o 
  -1  -3   8     2147.08     2048.96    233.78 o 
   0  -3   8     5504.20     5037.62     99.36 o 
   1  -3   8     2555.55     2653.07     36.05 o 
   2  -3   8     1705.83     1582.95     75.66 o 
   3  -3   8     2784.54     2424.41    200.34 o 
   4  -3   8      862.64     1049.98    116.72 o 
   5  -3   8     1037.04      885.17      9.57 o 
   6  -3   8      472.32      473.32     56.90 o 
   7  -3   8       57.99       58.11     22.02 o 
   8  -3   8      339.63      420.65     44.31 o 
   9  -3   8      476.04      522.68     89.41 o 
 -11  -2   8      599.99      750.54     94.26 o 
 -10  -2   8      544.04      634.14     95.23 o 
  -9  -2   8      322.47      303.67     45.05 o 
  -8  -2   8     2287.36     2596.57    149.12 o 
  -7  -2   8      593.23      542.45     48.38 o 
  -6  -2   8     1425.97     1605.13    184.03 o 
  -5  -2   8     4486.14     4301.09     91.40 o 
  -4  -2   8      720.71      706.70     60.93 o 
  -3  -2   8     4251.86     4359.15     90.96 o 
  -2  -2   8     2108.62     2392.79     38.92 o 
  -1  -2   8      669.84      664.34     53.70 o 
   0  -2   8      130.16      241.75     54.18 o 
   1  -2   8      683.81      695.41     21.12 o 
   2  -2   8     5032.62     4518.36    192.41 o 
   3  -2   8       10.47       15.44      5.44 o 
   4  -2   8     5118.00     4852.90     98.75 o 
   5  -2   8     1114.21     1333.42     72.18 o 
   6  -2   8     3050.51     2992.73    107.50 o 
   7  -2   8     1663.49     1503.29     40.65 o 
   8  -2   8      251.91      404.13     43.15 o 
   9  -2   8      195.18      271.29     47.15 o 
 -11  -1   8      290.66      390.52     35.76 o 
 -10  -1   8      921.23      884.30     68.89 o 
  -9  -1   8     2945.59     2950.72    109.17 o 
  -8  -1   8      259.45      266.09     16.23 o 
  -7  -1   8     2485.86     2270.23    127.38 o 
  -6  -1   8     1170.82     1175.88     56.65 o 
  -5  -1   8     1813.24     2062.60    165.81 o 
  -4  -1   8      952.74     1414.60     74.32 o 
  -3  -1   8     1484.66     1885.26     47.83 o 
  -2  -1   8      990.52      931.97     56.18 o 
  -1  -1   8     1930.13     1958.82    190.61 o 
   0  -1   8     5583.41     5813.52     57.62 o 
   1  -1   8      799.82      816.63     96.45 o 
   2  -1   8     8923.27     7949.31    277.88 o 
   3  -1   8     2943.13     2895.92     77.64 o 
   4  -1   8     1778.75     1721.20    149.02 o 
   5  -1   8      738.50      820.42     34.83 o 
   6  -1   8       67.02      122.72     31.33 o 
   7  -1   8      374.64      437.65     39.74 o 
   8  -1   8      308.66      339.63     56.60 o 
   9  -1   8     1983.29     2198.51    108.09 o 
 -12   0   8      929.59      821.45     90.10 o 
 -11   0   8     1898.23     2357.74    141.77 o 
 -10   0   8      554.65      611.85     51.05 o 
  -9   0   8      987.02     1214.95    301.45 o 
  -8   0   8       33.55       55.82    116.18 o 
  -7   0   8      133.28      175.81     50.58 o 
  -6   0   8      917.72      872.26     41.68 o 
  -5   0   8     5903.93     5500.29     27.56 o 
  -4   0   8    14379.47    12925.32    407.40 o 
  -3   0   8     3816.52     3701.95     62.16 o 
  -2   0   8    13677.43    13149.24    664.15 o 
  -1   0   8      115.36       91.04     38.32 o 
   0   0   8     7847.02     7088.67     67.78 o 
   1   0   8     1004.29      992.39     55.42 o 
   2   0   8       19.09       46.54     61.24 o 
   3   0   8        7.32       24.84     20.07 o 
   4   0   8      445.27      487.35     63.20 o 
   5   0   8      971.39      920.67     23.39 o 
   6   0   8       82.70      108.29     63.05 o 
   7   0   8     1891.93     1661.63     42.15 o 
   8   0   8      142.48      123.99     74.63 o 
   9   0   8      517.11      483.18    174.84 o 
 -12   1   8        7.70        7.02     40.29 o 
 -10   1   8      977.84      813.70     20.03 o 
  -9   1   8     2719.08     2778.02     55.77 o 
  -8   1   8      264.81      395.89     65.37 o 
  -7   1   8     2373.38     2094.78     93.70 o 
  -6   1   8     1074.00      920.15    155.55 o 
  -5   1   8     1820.57     2060.30     85.17 o 
  -4   1   8      851.13     1132.25     81.64 o 
  -3   1   8     1686.16     1655.73    104.72 o 
  -2   1   8      896.97      864.74     42.56 o 
  -1   1   8     1996.16     2126.73    118.35 o 
   0   1   8     5680.02     5815.57     74.04 o 
   1   1   8      687.28      784.48     83.59 o 
   2   1   8     9090.03     8192.06     22.05 o 
   3   1   8     2759.29     2803.71    274.05 o 
   4   1   8     1727.44     2017.17     76.36 o 
   5   1   8      611.13      609.67     58.18 o 
   6   1   8       66.79       74.39      7.72 o 
   7   1   8      394.82      339.84     56.80 o 
   8   1   8      327.50      447.56     64.91 o 
   9   1   8     2108.31     2231.89     89.41 o 
 -12   2   8      130.40      131.93     59.47 o 
 -10   2   8      458.97      447.61     46.69 o 
  -9   2   8      370.40      418.52     35.85 o 
  -8   2   8     2251.17     2530.67    150.19 o 
  -7   2   8      486.89      503.59     61.42 o 
  -6   2   8     1318.39     1627.75     95.37 o 
  -5   2   8     4533.51     4805.13    125.31 o 
  -4   2   8      589.97      594.92     84.05 o 
  -3   2   8     4451.70     4752.32    108.38 o 
  -2   2   8     2199.22     2372.84     87.29 o 
  -1   2   8      595.69      732.69     81.79 o 
   0   2   8      162.10      369.86     89.23 o 
   1   2   8      571.33      652.51    122.48 o 
   2   2   8     4784.74     4988.29    171.17 o 
   3   2   8        0.50       15.00    143.00 o 
   4   2   8     5147.61     4870.70     54.28 o 
   5   2   8     1144.11     1161.39    106.97 o 
   6   2   8     3015.38     2982.36     65.46 o 
   7   2   8     1651.73     2164.07    118.51 o 
   8   2   8      248.84      299.16     39.35 o 
   9   2   8      212.47      228.12     21.43 o 
 -12   3   8      183.70      177.52     33.15 o 
 -11   3   8      605.32      611.83     81.50 o 
 -10   3   8      203.45      214.28     53.74 o 
  -9   3   8     4405.78     3794.36    105.33 o 
  -8   3   8      359.93      446.40     40.51 o 
  -7   3   8     4624.34     4685.03    113.05 o 
  -6   3   8     1927.49     2354.02     86.93 o 
  -5   3   8     4016.02     3660.50     11.10 o 
  -4   3   8     1849.10     2026.50     66.31 o 
  -3   3   8      684.73      637.46     33.28 o 
  -2   3   8     1487.85     1762.47     49.81 o 
  -1   3   8     1915.25     1908.64     31.73 o 
   0   3   8     5622.56     5389.38    107.02 o 
   1   3   8     2589.74     2848.57    154.02 o 
   2   3   8     1720.29     1690.83      6.12 o 
   3   3   8     2790.29     2611.27     84.20 o 
   4   3   8      952.97     1426.28    140.24 o 
   5   3   8     1060.45     1188.60     93.41 o 
   6   3   8      408.76      508.81     35.23 o 
   7   3   8       55.36       45.88     17.31 o 
   8   3   8      304.43      324.97     23.12 o 
   9   3   8      461.58      601.07    135.03 o 
 -11   4   8     1195.09      998.76     42.60 o 
 -10   4   8        7.59       14.19     26.11 o 
  -9   4   8      719.25      649.83     72.26 o 
  -8   4   8       26.30       30.76     21.43 o 
  -7   4   8        6.33        7.75     27.71 o 
  -6   4   8      531.18      627.42    105.22 o 
  -5   4   8     4077.52     4068.70     99.51 o 
  -4   4   8     2439.29     2668.11     89.73 o 
  -3   4   8      851.70     1020.40    118.68 o 
  -2   4   8    13788.59    13198.92    313.40 o 
  -1   4   8     1989.05     2325.69    107.94 o 
   0   4   8     2641.98     2606.48    129.83 o 
   1   4   8     1368.55     1590.40    169.63 o 
   2   4   8     1598.41     1590.09     56.34 o 
   3   4   8      250.35      288.75     26.95 o 
   4   4   8      732.35      740.08     57.87 o 
   5   4   8      439.81      653.43    173.92 o 
   6   4   8     1380.66     1507.62    167.18 o 
   7   4   8      788.66      672.00     22.05 o 
   8   4   8      548.78      693.54    169.63 o 
   9   4   8      158.04      112.68      3.67 o 
 -11   5   8      145.45      155.80     29.90 o 
 -10   5   8      792.46      863.49    105.64 o 
  -9   5   8      176.52      225.23     19.60 o 
  -8   5   8       10.28       34.32     20.82 o 
  -7   5   8      627.17      664.56     90.43 o 
  -6   5   8     1002.01     1034.03    173.62 o 
  -5   5   8       26.54       28.32     47.92 o 
  -4   5   8     1119.88     1055.54     20.82 o 
  -3   5   8     4463.55     4161.71     54.35 o 
  -2   5   8      599.47      620.23     41.29 o 
  -1   5   8     4507.15     4081.82    124.78 o 
   0   5   8     5487.94     4967.90     53.20 o 
   1   5   8     1670.66     1768.00     74.71 o 
   2   5   8     1697.97     1602.04     17.76 o 
   3   5   8       86.74      105.33    130.75 o 
   4   5   8      445.69      539.83    104.11 o 
   6   5   8     1710.01     1882.21    150.04 o 
   7   5   8      675.78      585.15     18.68 o 
   8   5   8      692.99      551.25     54.74 o 
 -11   6   8      744.54      746.99     54.90 o 
 -10   6   8      735.78      700.63     53.53 o 
  -9   6   8      236.38      204.16     30.47 o 
  -8   6   8     3624.30     3541.31     79.01 o 
  -7   6   8      886.33      805.70     18.83 o 
  -6   6   8     2176.70     1893.85     79.41 o 
  -5   6   8     1390.88     1459.37     81.30 o 
  -4   6   8     1117.42     1093.68     29.25 o 
  -3   6   8      478.35      422.37     92.78 o 
  -2   6   8     2508.00     2464.29     82.37 o 
  -1   6   8     2707.95     2526.91     82.21 o 
   0   6   8      312.62      417.04     86.04 o 
   1   6   8     1998.36     2174.32     43.48 o 
   2   6   8      609.01      605.36    175.15 o 
   4   6   8     2746.35     2423.87      8.88 o 
   7   6   8      487.27      479.81     37.66 o 
   8   6   8      174.02      175.76     13.47 o 
 -10   7   8      325.83      385.77     50.82 o 
  -9   7   8      476.74      507.22     33.96 o 
  -8   7   8       84.48       96.18     13.85 o 
  -7   7   8     2184.23     2094.50    240.52 o 
  -6   7   8     1418.04     1583.85    130.90 o 
  -5   7   8      187.90      163.51     18.28 o 
  -4   7   8     1518.76     1803.04     63.11 o 
  -3   7   8      644.70      707.91     44.94 o 
  -2   7   8      405.85      505.84     78.69 o 
  -1   7   8      706.05      716.66     42.72 o 
   0   7   8     1054.65     1168.46    153.41 o 
   1   7   8      177.17      370.81    164.12 o 
   2   7   8      742.98      865.63    112.38 o 
 -10   8   8      357.96      320.85     27.58 o 
  -9   8   8      179.48      202.18     29.14 o 
  -8   8   8     1659.24     1570.41     33.07 o 
  -7   8   8      611.23      641.21     53.27 o 
  -6   8   8     1020.04      876.16     38.63 o 
  -5   8   8     1697.67     1863.22    109.01 o 
  -4   8   8      161.86      152.69     58.48 o 
  -3   8   8      342.45      423.47     65.22 o 
  -2   8   8      575.23      489.31     46.54 o 
  -1   8   8      436.69      560.26     75.45 o 
   0   8   8     1524.24     2014.79    174.84 o 
  -9   9   8      280.25      297.32     24.04 o 
  -8   9   8      275.39      263.15    110.95 o 
  -7   9   8       98.38      208.22     39.87 o 
  -6   9   8      129.19      132.28      7.96 o 
  -5   9   8     1285.22     1712.27    116.97 o 
  -4   9   8     1254.39     1498.85     89.10 o 
  -3   9   8     4974.34     5040.65    144.83 o 
  -2   9   8      345.00      507.37    163.51 o 
  -9  10   8       74.76       77.77     23.58 o 
  -8  10   8     1780.96     2011.12    122.79 o 
  -7  10   8      148.97      152.79     10.41 o 
  -6  10   8     1692.15     2161.77    159.84 o 
  -5  10   8      630.49      551.16     56.65 o 
  -4  10   8      706.14      607.81     34.91 o 
  -3  10   8       18.96       55.73    170.55 o 
  -2  10   8     1547.70     1654.09     46.54 o 
  -8  11   8       89.27      110.84     75.33 o 
  -7  11   8      562.97      517.78     56.34 o 
  -6  11   8     1129.33     1440.67    141.16 o 
  -5  11   8      472.38      590.66    147.59 o 
  -4  11   8     2132.60     1876.08     15.31 o 
  -3  11   8     1261.15     1242.86     90.64 o 
  -6  12   8      926.45      846.03    122.79 o 
  -5  12   8      215.05      285.07    162.90 o 
  -4  12   8      121.86      263.03     91.25 o 
  -3  12   8       12.97       31.54    176.68 o 
  -5  13   8      182.34      312.02     98.60 o 
  -4  13   8      698.36      687.42    141.77 o 
  -4 -13   9       19.72       32.48     44.48 o 
  -3 -13   9      403.06      440.23     39.43 o 
  -2 -13   9       22.08       44.11     35.78 o 
  -1 -13   9      281.30      289.57     57.54 o 
   0 -13   9       13.59       19.29     18.22 o 
  -6 -12   9      236.29      331.36     63.07 o 
  -5 -12   9      230.57      263.80     32.92 o 
  -4 -12   9      237.30      192.23     66.41 o 
  -3 -12   9     1082.04     1034.78     24.58 o 
  -2 -12   9       50.07       65.78     38.36 o 
  -1 -12   9     1939.86     2194.69     50.77 o 
   0 -12   9      453.87      505.85     40.69 o 
   1 -12   9      873.78      807.98     64.23 o 
   2 -12   9      253.93      283.24     34.96 o 
   3 -12   9       72.49       81.83     15.67 o 
  -7 -11   9      914.55      862.53     38.24 o 
  -6 -11   9      126.27      129.27     18.90 o 
  -5 -11   9     3578.57     3466.93     97.22 o 
  -4 -11   9       73.49       65.32     69.57 o 
  -3 -11   9     2476.01     2389.29    182.88 o 
  -2 -11   9      470.40      395.85     27.46 o 
  -1 -11   9      211.26      179.04     63.97 o 
   0 -11   9      180.42      191.76     53.50 o 
   1 -11   9       18.08       33.41     10.87 o 
   2 -11   9      314.92      349.91     46.21 o 
   3 -11   9      109.10      131.10     38.88 o 
   4 -11   9     1009.78      956.30     73.07 o 
  -8 -10   9      600.45      630.87    103.23 o 
  -7 -10   9      924.24      916.29     42.71 o 
  -6 -10   9      128.95      230.95     36.16 o 
  -5 -10   9       90.51       93.79     13.72 o 
  -4 -10   9      243.16      359.08     50.50 o 
  -3 -10   9     1377.74     1262.78     22.81 o 
  -2 -10   9      251.41      289.42     35.13 o 
  -1 -10   9      610.31      607.49     25.38 o 
   0 -10   9     1264.82     1109.02    176.90 o 
   1 -10   9      761.87      749.92     46.04 o 
   2 -10   9     1222.50     1122.71    165.73 o 
   3 -10   9      171.89      203.37     17.67 o 
   4 -10   9      142.98      145.97     21.22 o 
   5 -10   9      147.88      126.68     34.56 o 
  -9  -9   9      305.68      358.46     31.23 o 
  -8  -9   9      763.92      727.30     26.12 o 
  -7  -9   9       67.70       86.82     83.42 o 
  -6  -9   9     1162.97     1259.07     59.74 o 
  -5  -9   9     1394.07     1497.96     77.93 o 
  -4  -9   9      589.26      576.42     42.33 o 
  -3  -9   9     1015.10     1044.97    275.58 o 
  -2  -9   9      358.95      372.02     27.56 o 
  -1  -9   9      680.55      690.17     23.53 o 
   0  -9   9        8.84       73.15     61.64 o 
   1  -9   9     2182.85     2153.54    150.57 o 
   2  -9   9     1827.02     1864.72     66.31 o 
   3  -9   9     1631.49     1640.43    111.89 o 
   4  -9   9     2899.51     2835.84     69.80 o 
   5  -9   9       13.23       20.79      5.51 o 
   6  -9   9      608.26      539.34     21.36 o 
 -10  -8   9      717.26      652.78     60.91 o 
  -9  -8   9      270.34      342.50     90.99 o 
  -8  -8   9     1210.26     1153.08    218.17 o 
  -7  -8   9     2050.23     1807.09     45.10 o 
  -6  -8   9     1359.01     1238.61     37.37 o 
  -5  -8   9      193.42      246.88     69.66 o 
  -4  -8   9     1195.47     1125.54    294.41 o 
  -3  -8   9     1077.61     1371.54    118.65 o 
  -2  -8   9      902.24      877.05     55.50 o 
  -1  -8   9     1684.81     1653.27    145.47 o 
   0  -8   9     1317.99     1719.54     90.51 o 
   1  -8   9      689.54      705.97     27.16 o 
   2  -8   9     1744.32     1889.04     53.26 o 
   3  -8   9       60.24       86.65     46.95 o 
   4  -8   9       81.76       86.53     12.04 o 
   5  -8   9      238.56      272.87     36.33 o 
   6  -8   9      670.54      648.45     42.68 o 
 -10  -7   9      370.65      471.98     58.06 o 
  -9  -7   9      187.18      208.25     20.33 o 
  -8  -7   9      234.96      253.13     55.18 o 
  -7  -7   9      831.20      693.33      9.27 o 
  -6  -7   9      441.88      345.09     56.42 o 
  -5  -7   9     1977.05     2064.93    158.61 o 
  -4  -7   9      522.03      574.96     33.50 o 
  -3  -7   9     4061.68     3990.11     70.89 o 
  -2  -7   9      762.73      924.20    174.23 o 
  -1  -7   9      302.07      324.24     75.53 o 
   0  -7   9     1329.28     1458.61    123.52 o 
   1  -7   9      562.78      588.42     24.20 o 
   2  -7   9      283.79      330.10     44.45 o 
   3  -7   9        8.74        6.24     25.46 o 
   4  -7   9     2064.84     2042.84     53.26 o 
   5  -7   9      480.61      490.64     26.70 o 
   6  -7   9      459.96      510.48     26.07 o 
   7  -7   9      704.59      580.34     73.56 o 
 -11  -6   9       42.37       46.51      8.22 o 
 -10  -6   9      310.89      385.66     37.82 o 
  -9  -6   9      363.70      325.73     25.26 o 
  -8  -6   9      453.24      563.61     76.09 o 
  -7  -6   9     1314.95     1131.19     26.64 o 
  -6  -6   9     1303.62     1681.68    172.54 o 
  -5  -6   9      170.20      223.56     58.16 o 
  -4  -6   9     2095.97     1988.84     19.44 o 
  -3  -6   9     2348.49     2367.60     73.02 o 
  -2  -6   9      140.87      207.88     33.38 o 
  -1  -6   9     5083.96     4789.21    154.48 o 
   0  -6   9      934.42      990.16     62.19 o 
   1  -6   9     1530.58     1729.03     78.07 o 
   2  -6   9     1980.86     2143.70     40.15 o 
   3  -6   9      397.70      350.25     17.85 o 
   4  -6   9     1537.59     1476.05    131.40 o 
   5  -6   9     1199.05     1023.28    140.93 o 
   6  -6   9     1302.13     1342.10    138.74 o 
   7  -6   9       76.92       94.28     43.72 o 
 -11  -5   9      943.48      772.87    430.82 o 
 -10  -5   9      410.09      479.55     61.72 o 
  -9  -5   9     1564.86     1601.40     78.39 o 
  -8  -5   9     2303.37     2136.83     63.70 o 
  -7  -5   9     2112.03     2103.56    245.42 o 
  -6  -5   9     1136.98     1619.01     88.34 o 
  -5  -5   9     1844.80     1671.25     72.14 o 
  -4  -5   9       45.73       73.60     54.53 o 
  -3  -5   9      992.22      879.29     42.62 o 
  -2  -5   9     2546.94     2767.05     61.81 o 
  -1  -5   9     3563.03     3591.41    147.89 o 
   0  -5   9     1085.80     1361.35    102.20 o 
   1  -5   9     2140.61     2076.77     55.78 o 
   2  -5   9      462.02      410.63     77.71 o 
   3  -5   9     2088.79     1790.88     41.38 o 
   4  -5   9     1640.78     1757.43     93.84 o 
   5  -5   9       58.18      100.82     48.69 o 
   6  -5   9      154.84      322.98     40.74 o 
   7  -5   9      340.14      495.30     75.76 o 
   8  -5   9        7.44        8.89      2.52 o 
 -11  -4   9      481.31      486.67    103.69 o 
 -10  -4   9     1070.35     1023.51    109.26 o 
  -9  -4   9     1319.72     1506.43     75.30 o 
  -8  -4   9     1957.01     1910.72     89.15 o 
  -7  -4   9     1719.65     1587.27    271.60 o 
  -6  -4   9     1752.08     1753.69     66.60 o 
  -5  -4   9     1094.82     1304.17    322.43 o 
  -4  -4   9      773.23      897.96     61.24 o 
  -3  -4   9      610.11      576.04     92.17 o 
  -2  -4   9      718.79      733.43     40.27 o 
  -1  -4   9      858.34      907.85     26.88 o 
   0  -4   9     3610.39     3533.17     24.85 o 
   1  -4   9      153.84      205.82     28.70 o 
   2  -4   9     3070.00     2935.47     48.79 o 
   3  -4   9     1399.50     1271.82     89.17 o 
   4  -4   9      418.70      568.86     65.19 o 
   5  -4   9     2169.72     1957.77    115.80 o 
   6  -4   9      105.85      205.39     40.39 o 
   7  -4   9      150.56      190.08     33.27 o 
   8  -4   9      117.14      170.55     17.06 o 
 -12  -3   9      148.14      294.01     84.82 o 
 -11  -3   9      697.09      672.98     51.46 o 
 -10  -3   9       42.43       96.28     84.54 o 
  -9  -3   9      655.11      558.32     24.82 o 
  -8  -3   9     1975.06     1821.03     41.07 o 
  -7  -3   9      329.67      277.17     54.04 o 
  -6  -3   9     1163.43     1231.19     98.30 o 
  -5  -3   9     1111.50     1423.53     96.61 o 
  -4  -3   9     5127.13     4545.14    301.61 o 
  -3  -3   9     1832.37     2077.86     57.87 o 
  -2  -3   9     7201.78     6611.54    329.93 o 
  -1  -3   9      212.90      250.88     41.51 o 
   0  -3   9     4146.51     3625.96    151.07 o 
   1  -3   9     1597.14     1600.72     68.67 o 
   2  -3   9      236.48      280.85     42.11 o 
   3  -3   9     1390.66     1352.77    132.06 o 
   4  -3   9      816.84      770.39     22.38 o 
   5  -3   9      919.70     1012.10     73.21 o 
   6  -3   9      857.41      819.97     36.78 o 
   7  -3   9     2267.45     2352.92     76.34 o 
   8  -3   9      309.49      407.01     74.84 o 
 -11  -2   9     1293.02     1379.77    114.06 o 
 -10  -2   9       25.13       14.70     83.59 o 
  -9  -2   9      170.05      191.30     40.95 o 
  -8  -2   9      198.81      225.76     20.57 o 
  -7  -2   9       19.97       28.49    134.27 o 
  -6  -2   9     4929.23     4663.21     71.96 o 
  -5  -2   9      988.70     1256.57     56.81 o 
  -4  -2   9     7339.66     6920.24     87.97 o 
  -3  -2   9     1936.77     2167.46     81.08 o 
  -2  -2   9     2866.11     2620.03     58.88 o 
  -1  -2   9     3885.06     3835.19     73.95 o 
   0  -2   9      106.31      113.75     29.51 o 
   1  -2   9     2054.32     1974.78     37.00 o 
   2  -2   9      368.52      381.46     38.65 o 
   3  -2   9     2453.43     2253.52     81.07 o 
   4  -2   9       33.46       55.26     31.26 o 
   5  -2   9     1767.78     1635.73     25.83 o 
   6  -2   9     1091.23      903.21      8.90 o 
   7  -2   9      517.49      473.35     75.97 o 
   8  -2   9      661.97      782.37     66.57 o 
 -11  -1   9     1401.70     1473.24    118.50 o 
  -9  -1   9     2447.73     2383.84     75.23 o 
  -8  -1   9     1196.85     1046.70     36.47 o 
  -7  -1   9     1119.56     1599.12     83.45 o 
  -6  -1   9     1382.45     1503.55     83.30 o 
  -5  -1   9     1331.95     1665.53    124.32 o 
  -4  -1   9      743.45      867.31     54.67 o 
  -3  -1   9     1306.73     1739.05     71.77 o 
  -2  -1   9     4043.47     3973.81     88.03 o 
  -1  -1   9      331.58      346.14     54.90 o 
   0  -1   9     5709.42     5204.32    160.83 o 
   1  -1   9     5286.10     4807.28     83.13 o 
   2  -1   9      122.50      226.59     61.85 o 
   3  -1   9     2163.16     2039.88    128.14 o 
   4  -1   9      302.99      341.15     95.40 o 
   5  -1   9     1760.81     2216.88     75.66 o 
   6  -1   9       25.64       24.04     38.92 o 
   7  -1   9     2072.78     1902.22    109.01 o 
   8  -1   9      211.76      332.54     64.76 o 
 -12   0   9      132.60      166.26     74.67 o 
 -11   0   9      152.16      206.68     86.04 o 
 -10   0   9      112.25      120.64    130.75 o 
  -9   0   9     1900.01     2016.45     90.73 o 
  -8   0   9       15.80       13.60     48.28 o 
  -7   0   9     1065.73     1034.57     89.10 o 
  -6   0   9     2661.39     2934.29    112.04 o 
  -5   0   9        5.47        8.28     36.97 o 
  -4   0   9    13874.50    13023.93    875.27 o 
  -3   0   9      201.95      228.43     66.53 o 
  -2   0   9      536.66      677.33     56.10 o 
  -1   0   9      202.27      337.85     99.52 o 
   0   0   9     1588.32     1765.49     79.91 o 
   1   0   9      522.32      567.39      7.04 o 
   2   0   9     6036.67     5627.64    114.21 o 
   3   0   9     6698.82     5935.43    140.55 o 
   4   0   9     3066.74     2991.97    274.05 o 
   5   0   9     3576.75     3569.72     92.01 o 
   6   0   9      351.62      395.52     56.35 o 
   7   0   9      465.87      545.46     53.53 o 
   8   0   9       14.47       72.22    101.30 o 
   9   0   9       86.04      104.72     59.40 o 
 -12   1   9      347.61      322.90     25.46 o 
 -10   1   9     1162.98     1045.67     75.02 o 
  -9   1   9     2618.80     2159.05     56.80 o 
  -8   1   9     1391.40     1392.64    292.42 o 
  -7   1   9     1176.62     1389.87    106.40 o 
  -6   1   9     1503.02     1309.09     66.38 o 
  -5   1   9     1195.16     1261.84    109.77 o 
  -4   1   9      649.63      656.00     56.46 o 
  -3   1   9     1186.59     1632.20     67.86 o 
  -2   1   9     3800.18     3465.00     51.14 o 
  -1   1   9      361.53      408.85     47.17 o 
   0   1   9     5453.54     5153.41     75.78 o 
   1   1   9     5496.27     5020.14     61.85 o 
   2   1   9       85.08       92.78    135.03 o 
   3   1   9     2300.54     2354.67     13.47 o 
   4   1   9      290.12      345.90     24.36 o 
   5   1   9     1850.69     1652.87    396.22 o 
   6   1   9       27.74       34.35     37.33 o 
   7   1   9     2045.11     1813.70     89.72 o 
   8   1   9      190.39      261.49     85.74 o 
 -12   2   9        6.97       25.41    143.00 o 
 -10   2   9       21.43       24.23     16.89 o 
  -9   2   9      238.24      248.78     21.97 o 
  -8   2   9      128.05      161.15     47.69 o 
  -7   2   9       12.76      130.02     23.42 o 
  -6   2   9     4895.41     4555.15    163.36 o 
  -5   2   9     1074.19     1054.86    123.55 o 
  -4   2   9     7346.51     7124.27    100.89 o 
  -3   2   9     2033.70     2353.00    104.72 o 
  -2   2   9     3035.01     2874.36     40.91 o 
  -1   2   9     3618.35     3530.95     41.89 o 
   0   2   9      110.69      164.54    114.37 o 
   1   2   9     2119.76     1868.73    165.96 o 
   2   2   9      403.68      503.09     89.72 o 
   3   2   9     2558.45     2369.06     16.84 o 
   4   2   9       65.01       60.63     23.27 o 
   5   2   9     1839.34     1702.12    219.09 o 
   6   2   9      963.52      785.19     25.87 o 
   7   2   9      484.20      521.53     60.47 o 
   8   2   9      622.38      608.11    106.25 o 
 -12   3   9      141.85      276.80     70.73 o 
 -11   3   9      726.37      640.82     51.59 o 
 -10   3   9       41.08       66.31     54.33 o 
  -9   3   9      690.56      746.82    109.77 o 
  -8   3   9     1960.98     1938.92     81.07 o 
  -7   3   9      299.01      394.23     81.71 o 
  -6   3   9     1119.91     1077.91     31.21 o 
  -5   3   9     1064.65     1025.89     63.23 o 
  -4   3   9     5412.90     4749.16     59.23 o 
  -3   3   9     1799.43     1849.75     73.18 o 
  -2   3   9     7378.08     6877.73     99.04 o 
  -1   3   9      230.47      226.38     25.26 o 
   0   3   9     4167.81     3643.32     54.04 o 
   1   3   9     1466.73     1916.20     96.15 o 
   2   3   9      324.47      361.93    108.70 o 
   3   3   9     1222.55     1256.03     67.98 o 
   4   3   9      698.94      674.86     11.33 o 
   5   3   9      917.27     1002.19    123.40 o 
   6   3   9      725.31      764.97     70.13 o 
   7   3   9     2424.45     2316.70    388.87 o 
   8   3   9      334.89      445.52    173.92 o 
 -11   4   9      520.77      568.26     99.19 o 
 -10   4   9      938.06      863.20     51.18 o 
  -9   4   9     1165.89     1166.26    178.36 o 
  -8   4   9     2005.74     1841.81    309.26 o 
  -7   4   9     1675.99     1721.29     39.65 o 
  -6   4   9     1921.20     1948.51    211.12 o 
  -5   4   9     1113.40     1097.12    174.84 o 
  -4   4   9      884.32      869.80     98.90 o 
  -3   4   9      639.75      614.25    112.56 o 
  -2   4   9      735.05      724.70     50.19 o 
  -1   4   9      793.78      932.77     61.59 o 
   0   4   9     3584.67     3139.33     41.49 o 
   1   4   9      164.44      364.38    166.27 o 
   2   4   9     2995.67     3307.57     90.64 o 
   3   4   9     1568.63     1786.98    129.22 o 
   4   4   9      422.34      557.59    145.75 o 
   5   4   9     2270.68     2445.31     67.67 o 
   6   4   9       92.93      134.12     43.48 o 
   7   4   9      141.80      123.21     71.94 o 
   8   4   9      104.35      171.17    149.12 o 
 -11   5   9      971.03      949.60     72.26 o 
 -10   5   9      436.74      469.21     97.82 o 
  -9   5   9     1653.64     1881.51     85.12 o 
  -8   5   9     2411.85     2216.71     98.24 o 
  -7   5   9     1864.57     1734.19     19.26 o 
  -6   5   9     1217.47     1367.64     84.66 o 
  -5   5   9     1526.13     1560.34    103.95 o 
  -4   5   9       44.69       62.18    124.70 o 
  -3   5   9      925.00      941.66     73.42 o 
  -2   5   9     2693.87     2456.07     87.42 o 
  -1   5   9     3873.71     3765.19    182.95 o 
   0   5   9     1128.37     1545.89     59.77 o 
   1   5   9     2225.50     2191.47     56.95 o 
   2   5   9      374.07      567.08    142.69 o 
   3   5   9     2089.44     2062.56     53.28 o 
   4   5   9     1480.18     1577.85    120.95 o 
   5   5   9       45.26       64.91    125.24 o 
 -11   6   9       49.24       48.32      6.44 o 
 -10   6   9      286.45      267.70     22.14 o 
  -9   6   9      372.78      466.12     75.12 o 
  -8   6   9      389.55      441.12     66.45 o 
  -7   6   9     1392.78     1373.18    100.15 o 
  -6   6   9     1307.61     1391.37     69.87 o 
  -5   6   9      161.41      249.41     51.10 o 
  -4   6   9     2130.77     1900.35    253.53 o 
  -3   6   9     2183.26     2563.03     68.12 o 
  -2   6   9      144.29      224.84    115.60 o 
  -1   6   9     4715.13     4191.76     86.49 o 
   0   6   9      988.81     1690.22    180.66 o 
   1   6   9     1356.94     1789.12    167.80 o 
   2   6   9     2121.32     2199.43     39.81 o 
   3   6   9      561.25      744.68    179.74 o 
   4   6   9     1649.70     1758.50     63.38 o 
 -10   7   9      390.23      366.99     26.36 o 
  -9   7   9      217.71      256.25     28.57 o 
  -8   7   9      261.42      307.26     75.63 o 
  -7   7   9      784.14      836.93     77.31 o 
  -6   7   9      402.47      540.77     88.98 o 
  -5   7   9     1866.10     1660.19     35.52 o 
  -4   7   9      537.51      574.08     66.45 o 
  -3   7   9     3836.54     4030.99     79.64 o 
  -2   7   9      764.73      747.34     48.84 o 
  -1   7   9      223.43      277.43     43.60 o 
   0   7   9     1432.43     1820.36    154.02 o 
   1   7   9      537.05      570.76     38.27 o 
   2   7   9      378.19      563.10    173.00 o 
   3   7   9       13.92       84.82    176.98 o 
 -10   8   9      603.76      532.63    103.50 o 
  -9   8   9      217.24      247.38     33.63 o 
  -8   8   9     1161.90     1082.50     45.16 o 
  -7   8   9     1937.72     1689.34     87.34 o 
  -6   8   9     1611.00     1743.03     75.79 o 
  -5   8   9      170.79      224.12     29.00 o 
  -4   8   9     1386.58     1720.92     87.66 o 
  -3   8   9     1093.28      972.64     60.93 o 
  -2   8   9      989.93      979.55     48.75 o 
  -1   8   9     1673.78     1786.72     27.29 o 
   0   8   9     1296.91     1223.88    119.42 o 
   1   8   9      689.69      718.65     56.03 o 
  -9   9   9      323.89      399.01     51.29 o 
  -8   9   9      758.19      705.41     60.90 o 
  -7   9   9       47.66       65.83     27.97 o 
  -6   9   9     1215.66     1119.77     58.18 o 
  -5   9   9     1350.43     1542.94    149.12 o 
  -4   9   9      643.64      601.38    154.02 o 
  -3   9   9      947.33      849.42     82.62 o 
  -2   9   9      437.81      429.35     11.18 o 
  -1   9   9      676.47      780.50    116.36 o 
  -8  10   9      582.28      561.57     30.93 o 
  -7  10   9      958.10      990.25    155.55 o 
  -6  10   9      100.36       98.60     45.32 o 
  -5  10   9      102.20      136.56     71.96 o 
  -4  10   9      230.37      268.54    117.27 o 
  -3  10   9     1356.04     1534.67     36.74 o 
  -2  10   9      312.63      272.82      9.80 o 
  -7  11   9      904.70      866.24    182.49 o 
  -6  11   9      135.45      165.65    120.03 o 
  -5  11   9     3637.07     3467.71    124.93 o 
  -4  11   9       71.65       59.10    154.63 o 
  -3  11   9     2503.82     2419.28    108.39 o 
  -6  12   9      261.78      384.89    128.60 o 
  -5  12   9      205.13      274.66    112.07 o 
  -4  12   9      245.31      371.11     99.51 o 
  -3  12   9     1109.80     1197.55    176.06 o 
  -4  13   9       15.58       49.60     39.19 o 
  -5 -12  10      269.97      406.83     87.78 o 
  -4 -12  10      405.60      492.58     55.62 o 
  -3 -12  10      387.08      493.58     46.31 o 
  -2 -12  10     1052.26      858.81    129.49 o 
  -1 -12  10      108.13       98.12     10.71 o 
   0 -12  10     1583.95     1933.94     66.93 o 
   1 -12  10      208.96      203.18     55.77 o 
   2 -12  10      189.85      143.47     57.19 o 
  -7 -11  10      789.60      730.99     89.12 o 
  -6 -11  10       39.72       53.53     40.59 o 
  -5 -11  10      482.55      505.36     22.76 o 
  -4 -11  10       51.83       74.15     23.73 o 
  -3 -11  10      117.73      124.21     34.16 o 
  -2 -11  10      124.35      173.68     23.48 o 
  -1 -11  10      270.27      346.94     30.96 o 
   0 -11  10     1816.68     1682.76    100.09 o 
   1 -11  10       98.46      128.18     25.17 o 
   2 -11  10     2501.64     2252.27    102.92 o 
   3 -11  10       52.27       72.52     34.89 o 
  -8 -10  10      149.55      106.15     28.43 o 
  -7 -10  10      485.97      475.92     21.43 o 
  -6 -10  10       28.96       45.93     54.20 o 
  -5 -10  10      430.50      623.71    108.59 o 
  -4 -10  10      896.46      926.02     50.06 o 
  -3 -10  10     1281.50     1679.57     96.76 o 
  -2 -10  10     1914.46     2002.05     67.81 o 
  -1 -10  10      287.24      270.60     28.60 o 
   0 -10  10      973.46      915.04     26.73 o 
   1 -10  10      313.35      312.89     19.46 o 
   2 -10  10      234.42      255.06     26.21 o 
   3 -10  10      112.23      141.14     37.04 o 
   4 -10  10      786.51      685.99     48.57 o 
  -9  -9  10      250.85      333.35    123.57 o 
  -8  -9  10       70.06       79.95     39.54 o 
  -7  -9  10     3009.09     2874.30    127.99 o 
  -6  -9  10     1048.13     1414.93    283.69 o 
  -5  -9  10     2123.63     2253.04     95.78 o 
  -4  -9  10      949.53     1159.32    103.95 o 
  -3  -9  10      514.56      650.83    111.82 o 
  -2  -9  10      203.90      271.89     26.78 o 
  -1  -9  10      213.02      321.85     49.37 o 
   0  -9  10      290.02      351.52     41.90 o 
   1  -9  10       36.61       37.23      3.26 o 
   2  -9  10     1756.65     1809.85    160.22 o 
   3  -9  10      903.49      831.55     44.71 o 
   4  -9  10      153.97      218.87     20.76 o 
   5  -9  10      823.97      688.24     21.89 o 
  -9  -8  10     1230.98     1046.84     72.88 o 
  -8  -8  10      165.11      199.22     97.83 o 
  -7  -8  10       99.39      173.59    110.60 o 
  -6  -8  10      288.20      328.36     18.77 o 
  -5  -8  10     1123.43     1071.75     58.33 o 
  -4  -8  10      232.67      325.98     95.79 o 
  -3  -8  10     1477.32     1838.56     88.58 o 
  -2  -8  10     1037.28     1102.51    110.23 o 
  -1  -8  10      352.48      394.06     43.06 o 
   0  -8  10      363.22      463.57     46.92 o 
   1  -8  10      988.25     1147.26    109.50 o 
   2  -8  10      398.55      502.63     36.11 o 
   3  -8  10      955.44      979.30     17.71 o 
   4  -8  10     1989.61     1827.36    129.89 o 
   5  -8  10      645.83      636.03     31.20 o 
   6  -8  10     1145.46     1221.29     29.26 o 
 -10  -7  10      971.88      742.58     10.87 o 
  -9  -7  10       17.60       43.72     36.37 o 
  -8  -7  10      729.57      653.45     50.59 o 
  -7  -7  10     1485.45     1497.31    110.08 o 
  -6  -7  10      156.74      210.35     30.30 o 
  -5  -7  10      654.27      509.55     35.83 o 
  -4  -7  10      200.02      203.16     47.77 o 
  -3  -7  10      408.40      370.29     39.19 o 
  -2  -7  10      239.79      469.07    111.35 o 
  -1  -7  10     2469.71     2669.86     72.29 o 
   0  -7  10     1341.16     1274.36     68.00 o 
   1  -7  10     1999.58     2228.30     46.75 o 
   2  -7  10     3905.63     3768.53    107.32 o 
   3  -7  10      187.23      312.68     34.82 o 
   4  -7  10     1892.46     1681.58    175.87 o 
   5  -7  10       66.94       80.70     32.90 o 
   6  -7  10       67.81      103.95     48.09 o 
 -11  -6  10      677.31      804.50    104.78 o 
 -10  -6  10      342.83      426.83     61.38 o 
  -9  -6  10     1822.43     2120.39     93.09 o 
  -8  -6  10     1019.92      990.99     45.32 o 
  -7  -6  10      391.83      375.55     43.17 o 
  -6  -6  10     1734.43     1794.04     63.38 o 
  -5  -6  10      677.34      695.18     55.32 o 
  -4  -6  10      549.97      610.59     56.75 o 
  -3  -6  10      954.23     1256.11     85.47 o 
  -2  -6  10     3318.81     3267.75     67.36 o 
  -1  -6  10       60.81       67.97     18.53 o 
   0  -6  10     1095.54     1295.53     71.81 o 
   1  -6  10      465.40      417.85     24.65 o 
   2  -6  10      374.66      432.77     22.69 o 
   3  -6  10      690.81      612.77     17.69 o 
   4  -6  10      851.46      781.79     54.73 o 
   5  -6  10      443.46      410.70     48.17 o 
   6  -6  10      438.74      493.88     61.98 o 
   7  -6  10      142.31      228.76     59.98 o 
 -11  -5  10      179.62      211.68     26.03 o 
 -10  -5  10      124.70      168.94     19.96 o 
  -9  -5  10      313.89      415.16     46.63 o 
  -8  -5  10       21.49       50.18     50.66 o 
  -7  -5  10     2769.85     2943.97     60.63 o 
  -6  -5  10      356.59      446.91     56.53 o 
  -5  -5  10      759.53      669.96     52.76 o 
  -4  -5  10     4299.32     4110.48    165.65 o 
  -3  -5  10       63.12      133.30     85.76 o 
  -2  -5  10     3337.05     3173.29     75.89 o 
  -1  -5  10     1467.24     1443.66     49.56 o 
   0  -5  10     3452.39     3224.63    202.43 o 
   1  -5  10       60.31       98.60     38.28 o 
   2  -5  10     1058.68     1124.09    120.06 o 
   3  -5  10     1584.55     1607.13    156.99 o 
   4  -5  10       93.16      102.13     44.21 o 
   5  -5  10     1262.84     1414.52     57.14 o 
   6  -5  10      962.80      910.17     75.68 o 
   7  -5  10      397.43      386.38     54.96 o 
 -11  -4  10       47.21       70.50     57.09 o 
 -10  -4  10      297.68      405.15     53.02 o 
  -9  -4  10      183.24      238.28     42.26 o 
  -8  -4  10     1523.84     1291.60    152.95 o 
  -7  -4  10      816.07      806.82     38.89 o 
  -6  -4  10      904.67      914.50     61.24 o 
  -5  -4  10     1581.51     1989.28     79.06 o 
  -4  -4  10      632.05      653.39     68.77 o 
  -3  -4  10     3781.71     3331.29     78.11 o 
  -2  -4  10      662.48      832.23     91.74 o 
  -1  -4  10     1061.19     1116.30    216.33 o 
   0  -4  10      214.54      386.00     51.36 o 
   1  -4  10     1498.43     1269.31     37.16 o 
   2  -4  10      228.54      240.00     23.07 o 
   3  -4  10      845.74      865.47     39.28 o 
   4  -4  10     1353.41     1223.08    100.51 o 
   5  -4  10      338.66      349.96     60.59 o 
   6  -4  10      449.32      465.33     87.35 o 
   7  -4  10      397.81      374.10     30.93 o 
   8  -4  10      258.68      295.95     28.08 o 
 -11  -3  10      207.72      282.01     76.55 o 
 -10  -3  10     3098.06     2651.05     45.47 o 
  -9  -3  10        1.88       37.49     47.01 o 
  -8  -3  10     1563.81     1341.87     62.92 o 
  -7  -3  10      984.88     1063.70     91.09 o 
  -6  -3  10     1020.02     1054.03     97.46 o 
  -5  -3  10     2029.38     2389.96    113.20 o 
  -4  -3  10      981.81      881.09     83.75 o 
  -3  -3  10     2618.33     2867.33     90.43 o 
  -2  -3  10     2798.53     2866.14    130.44 o 
  -1  -3  10     8108.21     7393.57    228.88 o 
   0  -3  10       72.24       81.93     10.26 o 
   1  -3  10      214.39      377.69     47.55 o 
   2  -3  10     1008.38      912.87     34.84 o 
   3  -3  10      417.13      417.69     23.41 o 
   4  -3  10       63.90       72.07     16.32 o 
   5  -3  10     1296.13     1115.99    186.54 o 
   6  -3  10      635.56      593.13     77.77 o 
   7  -3  10      302.74      302.07    111.18 o 
   8  -3  10      745.11      693.39    110.73 o 
 -11  -2  10      603.61      628.93    131.67 o 
 -10  -2  10      139.10      222.30     74.41 o 
  -9  -2  10     1364.00     1468.23     94.62 o 
  -8  -2  10     1029.97     1233.06     54.45 o 
  -7  -2  10      692.81      685.22     39.93 o 
  -6  -2  10     2220.34     2251.51    111.90 o 
  -5  -2  10      652.45      568.23     25.26 o 
  -4  -2  10      365.22      473.48     75.12 o 
  -3  -2  10      135.17      138.63    112.68 o 
  -2  -2  10      771.31      743.08     18.53 o 
  -1  -2  10     2031.42     2308.80    117.37 o 
   0  -2  10     2750.37     2484.48    135.54 o 
   1  -2  10     8481.68     7867.80    161.30 o 
   2  -2  10       74.96      158.61     50.83 o 
   3  -2  10     3325.88     3194.92    105.33 o 
   4  -2  10       70.63      119.73     97.00 o 
   5  -2  10     1235.19     1446.12    190.15 o 
   6  -2  10       93.88       91.22     28.22 o 
   7  -2  10      227.03      208.75      9.73 o 
   8  -2  10      711.66      715.42     64.99 o 
 -11  -1  10      536.74      549.18     42.29 o 
 -10  -1  10     3144.99     3015.45    125.24 o 
  -9  -1  10       49.33       76.86     80.84 o 
  -8  -1  10     1744.04     1759.42     42.87 o 
  -7  -1  10      125.23      168.23     49.55 o 
  -6  -1  10      425.39      603.10     90.40 o 
  -5  -1  10     1352.48     1402.51    150.65 o 
  -4  -1  10     6288.67     5808.29    253.99 o 
  -3  -1  10     4456.67     4132.66     70.73 o 
  -2  -1  10     3689.10     3597.67     68.89 o 
  -1  -1  10     3681.83     3410.16     92.17 o 
   0  -1  10      874.04      817.75     45.13 o 
   1  -1  10     1340.12     1371.16     13.47 o 
   2  -1  10     1105.79     1258.48     21.43 o 
   3  -1  10       42.68      102.49     70.75 o 
   4  -1  10      667.54      742.79     69.52 o 
   5  -1  10      877.45      843.62     63.02 o 
   6  -1  10     1439.57     1978.68    113.71 o 
   7  -1  10      476.44      424.17    121.06 o 
   8  -1  10      958.21      793.38     51.14 o 
 -12   0  10      236.83      330.08     97.07 o 
 -11   0  10      517.45      598.62    140.24 o 
 -10   0  10      896.81      729.67      6.43 o 
  -9   0  10      125.73      178.91     14.49 o 
  -8   0  10     2864.18     3109.45    133.20 o 
  -7   0  10      412.87      467.50     28.32 o 
  -6   0  10     6853.59     6402.64    106.40 o 
  -5   0  10     5768.06     5317.28    112.38 o 
  -4   0  10     8281.00     8075.91     64.39 o 
  -3   0  10     2129.24     2309.80    291.20 o 
  -2   0  10        2.78       23.25    101.21 o 
  -1   0  10      490.65      670.57    127.74 o 
   0   0  10       82.85      163.43     30.22 o 
   1   0  10     1405.35     1519.97    113.91 o 
   2   0  10     1125.62     1304.41     23.88 o 
   3   0  10     1877.57     1934.26     35.21 o 
   4   0  10     1657.67     1720.85     49.95 o 
   5   0  10       37.97       48.16     36.42 o 
   6   0  10     1374.39     1638.62     54.39 o 
   7   0  10      852.56      757.08     38.83 o 
   8   0  10        7.78       18.89     50.18 o 
 -12   1  10      656.19      644.71     66.58 o 
 -11   1  10      549.07      641.49    173.00 o 
 -10   1  10     3068.65     2634.54      6.12 o 
  -9   1  10       68.06       89.47     61.93 o 
  -8   1  10     1727.75     2007.44    115.44 o 
  -7   1  10      135.77      203.75    105.88 o 
  -6   1  10      472.50      519.97     34.68 o 
  -5   1  10     1308.84     1199.53    129.68 o 
  -4   1  10     6697.22     6270.14     47.38 o 
  -3   1  10     4263.22     3707.33     74.41 o 
  -2   1  10     3702.48     3715.17    117.43 o 
  -1   1  10     3489.92     3235.32     69.64 o 
   0   1  10      797.30      779.58     88.19 o 
   1   1  10     1295.52     1750.24    167.49 o 
   2   1  10     1056.80     1252.66     48.07 o 
   3   1  10       77.92      151.57    161.98 o 
   4   1  10      535.62      519.93    121.87 o 
   5   1  10      903.48      865.45     88.41 o 
   6   1  10     1431.60     1279.12     96.30 o 
   7   1  10      470.09      422.81     29.40 o 
   8   1  10     1055.06     1055.16    156.47 o 
 -12   2  10      843.70      895.94    177.90 o 
 -10   2  10      147.13      124.93     45.32 o 
  -9   2  10     1252.99     1226.84     70.43 o 
  -8   2  10     1026.59     1241.08    137.64 o 
  -7   2  10      639.90      546.57     28.02 o 
  -6   2  10     2230.00     2067.47    150.96 o 
  -5   2  10      733.28      711.07     47.98 o 
  -4   2  10      431.78      487.55     82.68 o 
  -3   2  10      183.04      180.66    113.23 o 
  -2   2  10      690.05      616.29     86.61 o 
  -1   2  10     2262.59     2221.79     82.20 o 
   0   2  10     2596.77     2426.51     50.62 o 
   1   2  10     8545.84     7826.46     17.45 o 
   2   2  10       86.36      301.61    172.08 o 
   3   2  10     3487.95     3812.79    170.55 o 
   4   2  10       60.66      110.84     91.55 o 
   5   2  10     1122.86     1015.05     37.66 o 
   6   2  10      125.85      208.84     50.06 o 
   7   2  10      188.72      187.68     34.72 o 
   8   2  10      659.05      527.58    107.17 o 
 -11   3  10      237.17      341.41     97.98 o 
 -10   3  10     3191.48     2895.18     58.94 o 
  -9   3  10        5.20       43.76     40.68 o 
  -8   3  10     1640.66     1750.13     70.04 o 
  -7   3  10      891.11      820.98     22.05 o 
  -6   3  10     1030.51      906.53     11.18 o 
  -5   3  10     1692.52     2024.18     71.06 o 
  -4   3  10      954.57      848.64     26.13 o 
  -3   3  10     2649.83     2822.86     72.88 o 
  -2   3  10     2773.54     2828.66     92.38 o 
  -1   3  10     8312.87     7801.21    131.67 o 
   0   3  10       67.11       99.10     46.18 o 
   1   3  10      259.40      346.01     70.43 o 
   2   3  10     1057.47     1007.09      6.74 o 
   3   3  10      333.69      354.89    115.44 o 
   4   3  10       60.84      120.34     96.76 o 
   5   3  10     1254.47     1750.24    156.77 o 
   6   3  10      667.25      631.69     24.50 o 
   7   3  10      294.15      275.68     35.94 o 
   8   3  10      746.76      639.96    126.15 o 
 -11   4  10       27.81       43.30     31.69 o 
 -10   4  10      302.41      324.88     23.66 o 
  -9   4  10      153.19      340.79     94.17 o 
  -8   4  10     1560.80     2132.56    111.49 o 
  -7   4  10      827.76      912.61    106.08 o 
  -6   4  10      907.91      926.58     53.64 o 
  -5   4  10     1619.90     1524.52    194.13 o 
  -4   4  10      704.29      766.04    114.28 o 
  -3   4  10     3665.52     3779.79     82.65 o 
  -2   4  10      600.92      766.38     87.68 o 
  -1   4  10     1020.43      937.88     75.72 o 
   0   4  10      197.52      346.77    107.43 o 
   1   4  10     1681.57     1687.46    112.38 o 
   2   4  10      201.68      288.75    108.09 o 
   3   4  10     1031.00     1031.28    138.10 o 
   4   4  10     1357.13     1534.67     36.44 o 
   5   4  10      317.69      408.78     75.63 o 
   6   4  10      441.32      421.64    107.17 o 
 -11   5  10      196.89      188.08     28.49 o 
 -10   5  10      147.15      180.60     30.35 o 
  -9   5  10      257.58      393.73     80.95 o 
  -8   5  10       29.51       88.36     85.15 o 
  -7   5  10     2760.37     2455.84     38.58 o 
  -6   5  10      313.74      335.90     61.39 o 
  -5   5  10      701.41      606.64     24.50 o 
  -4   5  10     4280.12     3745.16    161.98 o 
  -3   5  10       79.44       83.06     75.55 o 
  -2   5  10     3303.54     3478.63    147.43 o 
  -1   5  10     1439.78     1519.50     33.02 o 
   0   5  10     3210.54     3403.71     72.88 o 
   1   5  10       69.99       87.57     28.78 o 
   2   5  10      895.80      915.54     69.20 o 
   3   5  10     1638.43     1768.00     76.55 o 
   4   5  10      121.31      111.46     18.37 o 
   5   5  10     1402.25     1374.53     15.31 o 
 -11   6  10      571.15      515.76     33.21 o 
 -10   6  10      320.59      237.19    140.70 o 
  -9   6  10     1633.68     1578.00     92.96 o 
  -8   6  10     1150.24     1326.15    179.28 o 
  -7   6  10      319.92      286.24     60.59 o 
  -6   6  10     1930.29     1708.58    110.38 o 
  -5   6  10      724.32      602.77     35.67 o 
  -4   6  10      564.86      531.58     27.43 o 
  -3   6  10      999.93     1205.99    139.93 o 
  -2   6  10     3154.80     2799.78    123.09 o 
  -1   6  10       48.11       62.01    108.80 o 
   0   6  10      960.68      871.75     49.30 o 
   1   6  10      453.95      373.26      1.53 o 
   2   6  10      361.29      478.28    158.31 o 
   3   6  10      764.57      684.97     20.52 o 
   4   6  10      940.36      807.75     15.92 o 
 -10   7  10      999.93      821.69     37.42 o 
  -9   7  10        4.95       74.65    103.01 o 
  -8   7  10      802.19      899.38    111.31 o 
  -7   7  10     1342.14     1348.52     76.49 o 
  -6   7  10      119.12      109.96    110.48 o 
  -5   7  10      558.81      563.44     35.28 o 
  -4   7  10      195.53      319.99     62.66 o 
  -3   7  10      405.32      517.83     66.81 o 
  -2   7  10      301.95      344.22     13.32 o 
  -1   7  10     2611.25     2814.67     77.93 o 
   0   7  10     1333.32     1918.65    155.55 o 
   1   7  10     2117.76     1940.69     18.68 o 
   2   7  10     3710.67     3308.48     25.11 o 
   3   7  10      158.19      159.22     28.17 o 
  -9   8  10     1226.64     1088.43    193.37 o 
  -8   8  10      192.24      407.78    100.25 o 
  -7   8  10      129.76      228.59     80.62 o 
  -6   8  10      324.46      420.62     40.38 o 
  -5   8  10     1045.96      939.09     62.46 o 
  -4   8  10      248.06      415.14     76.20 o 
  -3   8  10     1271.20     1634.86    124.62 o 
  -2   8  10      970.78     1014.92     35.52 o 
  -1   8  10      280.39      332.27     27.40 o 
   0   8  10      445.96      540.75    125.24 o 
   1   8  10     1137.10     1226.63     75.94 o 
   2   8  10      372.18      350.90     54.81 o 
  -9   9  10      241.64      280.89     45.50 o 
  -8   9  10       46.66      107.80     63.41 o 
  -7   9  10     2992.07     2736.20      9.80 o 
  -6   9  10     1038.05      998.21    120.95 o 
  -5   9  10     2100.81     1997.19    247.72 o 
  -4   9  10      915.38      781.17     54.92 o 
  -3   9  10      497.21      486.44     52.67 o 
  -2   9  10      220.72      287.16     94.30 o 
  -1   9  10      257.87      294.56     51.14 o 
   0   9  10      260.78      440.31    129.52 o 
  -8  10  10      163.40      122.48      9.19 o 
  -7  10  10      521.81      529.11     22.66 o 
  -6  10  10       40.22       90.02     84.82 o 
  -5  10  10      467.24      526.66    113.60 o 
  -4  10  10      874.82      849.09    105.33 o 
  -3  10  10     1338.51     1269.81     57.26 o 
  -2  10  10     1901.87     1983.56     59.71 o 
  -7  11  10      768.05      723.86     38.27 o 
  -6  11  10       54.71       68.28     49.30 o 
  -5  11  10      501.66      441.85     81.45 o 
  -4  11  10       64.33       81.76     46.24 o 
  -3  11  10      117.33      139.32    179.13 o 
  -5  12  10      230.06      192.29    151.57 o 
  -4  12  10      449.13      487.78    127.07 o 
  -4 -12  11      972.79      852.03     70.79 o 
  -3 -12  11        7.84       13.07     52.68 o 
  -2 -12  11      677.15      646.58     44.90 o 
  -1 -12  11      296.81      240.51     56.34 o 
   0 -12  11       68.50      153.16     76.41 o 
  -6 -11  11     1763.94     1513.84     38.89 o 
  -5 -11  11        0.81       28.05     23.83 o 
  -4 -11  11      547.67      498.45     36.74 o 
  -3 -11  11      158.46      201.84     36.15 o 
  -2 -11  11      153.23      256.83     41.91 o 
  -1 -11  11       69.20       74.90     38.29 o 
   0 -11  11      677.61      712.31     48.64 o 
   1 -11  11     1332.02     1148.48     26.45 o 
   2 -11  11       48.72       69.72     24.05 o 
  -7 -10  11      483.17      539.35     78.88 o 
  -6 -10  11      875.72      968.08    125.15 o 
  -5 -10  11      424.19      378.26     86.67 o 
  -4 -10  11     1881.09     2269.04     93.48 o 
  -3 -10  11      397.75      346.63     32.61 o 
  -2 -10  11     1418.10     1275.90     69.65 o 
  -1 -10  11      549.78      475.90     28.59 o 
   0 -10  11        0.85       15.34     24.66 o 
   1 -10  11       43.17       47.93     30.55 o 
   2 -10  11      252.05      239.39     29.54 o 
   3 -10  11      315.48      263.15     20.02 o 
  -8  -9  11       76.95      162.10     35.63 o 
  -7  -9  11      278.13      259.97     51.52 o 
  -6  -9  11      583.64      509.07     49.51 o 
  -5  -9  11       84.34      206.04     95.68 o 
  -4  -9  11       58.26      116.94     95.44 o 
  -3  -9  11      188.07      200.56     43.79 o 
  -2  -9  11     1654.74     1544.41     41.11 o 
  -1  -9  11      107.51      169.76     43.92 o 
   0  -9  11     3015.52     2874.28     90.21 o 
   1  -9  11      781.74      749.16     37.01 o 
   2  -9  11     2225.53     2084.08     58.02 o 
   3  -9  11      517.15      540.08     32.85 o 
   4  -9  11       16.96       23.30      9.34 o 
  -9  -8  11      602.75      529.90     28.94 o 
  -8  -8  11      136.92      227.07     42.10 o 
  -7  -8  11      715.69      722.11     34.45 o 
  -6  -8  11      580.61      623.61     59.39 o 
  -5  -8  11      556.56      552.54     30.05 o 
  -4  -8  11     2916.74     2897.32    150.65 o 
  -3  -8  11      197.62      236.64     32.61 o 
  -2  -8  11     2638.60     2446.55     55.79 o 
  -1  -8  11      837.39      766.12     50.45 o 
   0  -8  11      505.98      481.65     25.55 o 
   1  -8  11      406.66      427.95     29.09 o 
   2  -8  11      710.82      696.65     18.54 o 
   3  -8  11      509.73      437.08     32.69 o 
   4  -8  11      114.25       84.99      5.50 o 
   5  -8  11     1207.86     1018.10     78.45 o 
 -10  -7  11      101.02      101.97     79.44 o 
  -9  -7  11      604.39      511.37     38.89 o 
  -8  -7  11     1768.55     1768.64    103.19 o 
  -7  -7  11      571.23      564.82     52.82 o 
  -6  -7  11     3221.38     3191.80     86.91 o 
  -5  -7  11      844.04      871.26     98.44 o 
  -4  -7  11      606.96      560.69     54.50 o 
  -3  -7  11      296.69      342.81     31.08 o 
  -2  -7  11      488.96      621.22     95.73 o 
  -1  -7  11       57.14       68.01     10.67 o 
   0  -7  11     1962.42     1945.95     91.09 o 
   1  -7  11     1169.69     1644.66     62.53 o 
   2  -7  11      620.14      520.52     11.20 o 
   3  -7  11     2098.22     1940.38    138.63 o 
   4  -7  11      809.35      842.91     49.04 o 
   5  -7  11       39.90       43.21     14.48 o 
   6  -7  11     1218.90     1378.23    110.89 o 
 -10  -6  11      399.88      452.99     98.70 o 
  -9  -6  11        4.54       20.01     82.60 o 
  -8  -6  11      545.95      506.75     47.77 o 
  -7  -6  11      705.07      718.39     62.25 o 
  -6  -6  11      595.42      585.14     41.18 o 
  -5  -6  11     1801.35     2043.86     78.69 o 
  -4  -6  11     1410.15     1694.42     78.69 o 
  -3  -6  11      826.25      934.36     97.31 o 
  -2  -6  11     1964.87     2024.48     64.88 o 
  -1  -6  11      794.02      725.30     13.66 o 
   0  -6  11      201.35      163.69     17.43 o 
   1  -6  11      761.19      698.05     26.92 o 
   2  -6  11     1027.61     1052.33     41.99 o 
   3  -6  11     2196.32     2024.76    117.35 o 
   4  -6  11      294.20      285.34     15.09 o 
   5  -6  11     1885.44     2070.86     65.39 o 
   6  -6  11      282.71      398.41     32.57 o 
 -11  -5  11      327.70      375.24     72.21 o 
 -10  -5  11      290.81      316.35     74.71 o 
  -9  -5  11      748.44      743.60     67.65 o 
  -8  -5  11      706.44      679.28     40.72 o 
  -7  -5  11       49.47       78.23     26.63 o 
  -6  -5  11      170.70      347.00     80.58 o 
  -5  -5  11     1598.51     1911.45     42.11 o 
  -4  -5  11      287.61      361.56     71.57 o 
  -3  -5  11     2282.49     2185.38     81.91 o 
  -2  -5  11     1566.41     1709.14     80.84 o 
  -1  -5  11     1076.60     1026.60     32.58 o 
   0  -5  11     1436.93     1525.35     50.69 o 
   1  -5  11     1092.15     1113.44     96.18 o 
   2  -5  11      468.85      445.45     17.73 o 
   3  -5  11      516.08      534.36     18.37 o 
   4  -5  11      180.61      238.27     31.28 o 
   5  -5  11       17.60       20.30      6.21 o 
   6  -5  11      284.36      287.05     26.64 o 
   7  -5  11      362.10      306.87     17.92 o 
 -11  -4  11      953.51      806.48     59.93 o 
 -10  -4  11      821.84      774.47     52.84 o 
  -9  -4  11      782.96      777.24     65.99 o 
  -8  -4  11     1511.23     1419.46     84.51 o 
  -7  -4  11     1199.47     1062.73    197.04 o 
  -6  -4  11      695.40      671.87     28.16 o 
  -5  -4  11      812.68     1097.16     73.14 o 
  -4  -4  11     1014.42      948.14     61.06 o 
  -3  -4  11     2705.18     2641.92     28.66 o 
  -2  -4  11     2944.06     3052.86     65.52 o 
  -1  -4  11     4715.60     4375.48     96.28 o 
   0  -4  11     1123.73     1185.07    108.70 o 
   1  -4  11     1874.59     2040.80     69.05 o 
   2  -4  11      840.46      867.25     56.93 o 
   3  -4  11      260.80      444.40     75.44 o 
   4  -4  11      470.74      392.29     52.14 o 
   5  -4  11       58.15       84.97     28.11 o 
   6  -4  11      137.97      204.80     58.27 o 
   7  -4  11      133.53      249.76     59.82 o 
 -11  -3  11      133.09      104.41     48.99 o 
 -10  -3  11      331.16      313.02     67.36 o 
  -9  -3  11      205.27      213.94    115.66 o 
  -8  -3  11      251.99      273.49     30.85 o 
  -7  -3  11      160.10      255.37     79.92 o 
  -6  -3  11     1698.01     1580.83    121.87 o 
  -5  -3  11     1329.05     1554.41     37.41 o 
  -4  -3  11      926.67     1081.15     32.46 o 
  -3  -3  11     4293.25     4155.96    193.52 o 
  -2  -3  11      746.40      758.57     35.06 o 
  -1  -3  11      667.26      672.93     51.94 o 
   0  -3  11     1305.60     1216.98     10.04 o 
   1  -3  11      339.25      347.39     19.53 o 
   2  -3  11     1806.95     1823.06    106.03 o 
   3  -3  11      337.70      282.81     37.36 o 
   4  -3  11     2083.91     2056.75     80.22 o 
   5  -3  11      347.81      391.47     46.97 o 
   6  -3  11     1681.47     1389.04     44.09 o 
   7  -3  11      225.49      223.19     37.70 o 
 -11  -2  11      221.64      206.38     18.68 o 
 -10  -2  11      821.38      810.20    106.25 o 
  -9  -2  11     2566.05     2530.96     70.05 o 
  -8  -2  11     1863.15     2103.37    114.73 o 
  -7  -2  11     4231.92     3934.25    239.75 o 
  -6  -2  11      410.46      567.21     85.76 o 
  -5  -2  11     4354.79     4056.05     65.62 o 
  -4  -2  11      760.64      817.40     90.51 o 
  -3  -2  11      269.29      317.14     28.00 o 
  -2  -2  11        7.10       50.93     40.99 o 
  -1  -2  11      214.24      350.90    121.35 o 
   0  -2  11     1122.85      947.27     43.55 o 
   1  -2  11      463.71      580.86    126.88 o 
   2  -2  11     2831.46     2698.54     23.88 o 
   3  -2  11      866.49      906.35     83.59 o 
   4  -2  11     1383.18     1498.74    135.95 o 
   5  -2  11     1902.32     2191.97    108.70 o 
   6  -2  11      100.57      127.90     48.72 o 
   7  -2  11      393.08      467.17     60.40 o 
 -11  -1  11      189.33      150.34     48.99 o 
 -10  -1  11     1217.54     1567.43    172.70 o 
  -9  -1  11      437.16      476.45    136.26 o 
  -8  -1  11      683.39      740.24     80.69 o 
  -7  -1  11      231.60      386.34    104.74 o 
  -6  -1  11     1113.49     1146.25     52.51 o 
  -5  -1  11     5328.57     4748.28    186.17 o 
  -4  -1  11      652.79      774.86     74.55 o 
  -3  -1  11     7513.64     6988.25     66.29 o 
  -2  -1  11     1835.56     1924.53    165.19 o 
  -1  -1  11     1881.31     1937.26     83.29 o 
   0  -1  11     3340.48     3406.58     67.71 o 
   1  -1  11      161.17      238.84     50.83 o 
   2  -1  11      164.58      165.35     11.64 o 
   3  -1  11     1626.79     1503.75      3.06 o 
   4  -1  11     1677.07     1707.56    140.39 o 
   5  -1  11      249.44      385.83     52.98 o 
   6  -1  11     1266.12     1134.92    280.48 o 
   7  -1  11      603.59      550.86    108.84 o 
 -11   0  11        4.32       18.99     35.21 o 
 -10   0  11     1383.93     1499.46     41.95 o 
  -9   0  11       18.76       24.19    158.31 o 
  -8   0  11     1638.25     1697.20     91.06 o 
  -7   0  11      334.20      367.16     56.23 o 
  -6   0  11      182.55      235.87     51.14 o 
  -5   0  11     1466.74     1886.26     81.69 o 
  -4   0  11       24.98       72.11     45.68 o 
  -3   0  11      994.60     1043.15     50.43 o 
  -2   0  11      153.41      239.01     75.64 o 
  -1   0  11     6888.92     6552.26     68.59 o 
   0   0  11        7.66       30.79     36.16 o 
   1   0  11     4460.87     4059.90    153.71 o 
   2   0  11      964.72     1112.73     43.48 o 
   3   0  11     2363.00     2198.51     14.70 o 
   4   0  11      519.27      573.51    120.64 o 
   5   0  11      308.76      442.07     72.37 o 
   6   0  11     1439.73     1666.02     56.83 o 
   7   0  11      382.97      377.33     14.85 o 
 -11   1  11      191.62      308.34     63.08 o 
 -10   1  11     1302.15     1644.90    137.18 o 
  -9   1  11      435.58      564.33    156.77 o 
  -8   1  11      557.60      692.35     98.89 o 
  -7   1  11      211.20      244.66     28.02 o 
  -6   1  11      930.44     1008.15     51.09 o 
  -5   1  11     5321.23     4682.50    141.46 o 
  -4   1  11      536.25      558.19     26.12 o 
  -3   1  11     7536.30     7001.75     66.14 o 
  -2   1  11     1899.06     2196.40     84.36 o 
  -1   1  11     1766.93     2083.81     92.64 o 
   0   1  11     3470.88     3196.84    103.87 o 
   1   1  11      130.53      235.16    125.24 o 
   2   1  11      111.46      143.91      7.65 o 
   3   1  11     1533.85     2131.76    176.06 o 
   4   1  11     1640.09     2034.69    160.75 o 
   5   1  11      223.98      280.17     23.58 o 
   6   1  11     1273.04     1488.78     95.07 o 
   7   1  11      632.44      633.54     82.30 o 
 -11   2  11      168.21      281.09    140.24 o 
 -10   2  11      858.03      864.40    152.18 o 
  -9   2  11     2478.16     2465.52     55.73 o 
  -8   2  11     1971.76     1796.96    208.06 o 
  -7   2  11     4083.11     3702.62     84.82 o 
  -6   2  11      401.48      467.29     44.73 o 
  -5   2  11     4262.68     4239.42    101.35 o 
  -4   2  11      680.33      764.92    121.35 o 
  -3   2  11      252.70      303.65     38.27 o 
  -2   2  11        0.99       22.31     17.82 o 
  -1   2  11      279.01      363.23     24.88 o 
   0   2  11     1089.49      939.82     27.52 o 
   1   2  11      527.83      573.82    179.43 o 
   2   2  11     2931.59     2821.01     50.22 o 
   3   2  11      908.75     1012.60    172.39 o 
   4   2  11     1350.78     1776.26    132.58 o 
   5   2  11     1735.14     2046.02    116.36 o 
   6   2  11      116.18      293.03    148.20 o 
   7   2  11      370.14      383.69     68.03 o 
 -11   3  11      117.86      100.79     10.26 o 
 -10   3  11      338.56      394.90     46.61 o 
  -9   3  11      166.19      193.30     59.71 o 
  -8   3  11      269.27      374.75     99.65 o 
  -7   3  11      100.73      135.61     85.38 o 
  -6   3  11     1865.00     2000.84    107.44 o 
  -5   3  11     1496.86     1873.51     77.68 o 
  -4   3  11      943.01     1067.86     64.91 o 
  -3   3  11     4519.09     4514.51     96.80 o 
  -2   3  11      759.13      848.96     61.74 o 
  -1   3  11      644.70      570.25     67.98 o 
   0   3  11     1220.27     1146.03     35.83 o 
   1   3  11      324.93      293.95      0.61 o 
   2   3  11     1850.24     1780.86     20.82 o 
   3   3  11      307.85      423.47    140.85 o 
   4   3  11     2224.51     2222.70     86.35 o 
   5   3  11      384.11      395.61     45.32 o 
   6   3  11     1774.51     1785.45     42.87 o 
   7   3  11      175.03      227.20     53.28 o 
 -11   4  11      837.15      745.46     71.54 o 
 -10   4  11      897.74      762.02      7.57 o 
  -9   4  11      795.82      739.68     54.66 o 
  -8   4  11     1544.36     1523.12     36.83 o 
  -7   4  11     1370.01     1558.55    134.12 o 
  -6   4  11      698.68      664.47     24.34 o 
  -5   4  11      911.99     1032.91     82.98 o 
  -4   4  11      845.80      883.69     83.36 o 
  -3   4  11     2661.30     2775.48     64.89 o 
  -2   4  11     2850.37     2870.37     95.76 o 
  -1   4  11     4674.99     4379.05     54.74 o 
   0   4  11     1117.21     1543.86    103.19 o 
   1   4  11     1964.33     2176.16    127.99 o 
   2   4  11      983.05     1439.44    125.24 o 
   3   4  11      276.99      334.37     33.68 o 
   4   4  11      491.80      447.66     21.74 o 
   5   4  11       37.02       35.21     75.63 o 
   6   4  11      114.62      154.02     43.79 o 
 -11   5  11      342.67      412.10     91.57 o 
 -10   5  11      352.35      476.04     70.98 o 
  -9   5  11      695.53      694.73     60.12 o 
  -8   5  11      557.35      506.80     32.46 o 
  -7   5  11       30.21       50.75     24.34 o 
  -6   5  11      124.91      199.85     46.88 o 
  -5   5  11     1580.91     1605.50     85.30 o 
  -4   5  11      268.79      330.10     73.81 o 
  -3   5  11     2429.34     2475.79    138.53 o 
  -2   5  11     1643.05     1631.85    113.63 o 
  -1   5  11     1099.87      945.63    287.21 o 
   0   5  11     1477.93     1628.67     41.03 o 
   1   5  11     1125.84     1526.71    138.10 o 
   2   5  11      467.39      446.13    151.87 o 
   3   5  11      463.15      625.26     84.82 o 
   4   5  11      210.68      379.69    131.36 o 
   5   5  11       13.16       40.72     76.24 o 
   6   5  11      308.45      268.84      1.22 o 
 -10   6  11      445.27      419.74     56.49 o 
  -9   6  11        6.43        6.47     38.54 o 
  -8   6  11      597.39      570.28     17.73 o 
  -7   6  11      716.34      680.31     58.48 o 
  -6   6  11      559.94      632.32    108.32 o 
  -5   6  11     1657.16     1581.47     25.98 o 
  -4   6  11     1225.02     1361.37     64.17 o 
  -3   6  11      854.74      942.57     99.65 o 
  -2   6  11     1869.79     2185.62     67.71 o 
  -1   6  11      895.96      824.06     43.17 o 
   0   6  11      184.85      247.72     37.05 o 
   1   6  11      823.23      786.93     65.83 o 
   2   6  11     1024.78      931.15     68.28 o 
   3   6  11     2111.61     2139.11     37.66 o 
   4   6  11      270.76      352.13     88.80 o 
   5   6  11     1755.61     1790.65     82.98 o 
 -10   7  11       85.47       90.44     49.68 o 
  -9   7  11      528.81      558.80     81.11 o 
  -8   7  11     1742.02     1469.34    116.51 o 
  -7   7  11      522.77      566.50     36.58 o 
  -6   7  11     3182.73     3137.13     95.98 o 
  -5   7  11      958.76      980.64     53.72 o 
  -4   7  11      608.97      772.27     83.42 o 
  -3   7  11      397.20      498.34    117.09 o 
  -2   7  11      407.25      348.20     19.90 o 
  -1   7  11       77.24       93.38     57.32 o 
   0   7  11     1760.56     2014.18    103.19 o 
   1   7  11     1174.67     1580.60    107.17 o 
   2   7  11      568.97      629.24    168.72 o 
   3   7  11     2002.36     1709.20      2.14 o 
   4   7  11      874.92      861.34    179.74 o 
  -9   8  11      582.97      547.94    122.74 o 
  -8   8  11      161.62      244.15     50.22 o 
  -7   8  11      837.42      828.67     29.40 o 
  -6   8  11      555.29      565.57     37.51 o 
  -5   8  11      602.00      675.24     40.22 o 
  -4   8  11     2713.75     2568.54    164.58 o 
  -3   8  11      186.29      237.27     57.16 o 
  -2   8  11     2449.82     2582.65     74.06 o 
  -1   8  11      836.44      843.27    114.82 o 
   0   8  11      598.82      622.50     21.74 o 
   1   8  11      370.42      392.24    100.74 o 
   2   8  11      818.83     1019.95    175.15 o 
   3   8  11      522.26      640.26    115.44 o 
  -8   9  11       70.15       85.70     64.93 o 
  -7   9  11      316.14      286.18     30.30 o 
  -6   9  11      591.11      690.48    140.85 o 
  -5   9  11       74.90      122.15     76.07 o 
  -4   9  11       52.15       57.49     11.51 o 
  -3   9  11      211.92      298.45     85.98 o 
  -2   9  11     1714.53     1625.22     54.62 o 
  -1   9  11      100.97      174.53    175.45 o 
   0   9  11     3139.01     3061.38     29.70 o 
   1   9  11      772.64      745.90    164.43 o 
  -7  10  11      406.85      419.19     64.00 o 
  -6  10  11      873.83      891.96     60.32 o 
  -5  10  11      382.67      449.81     89.72 o 
  -4  10  11     1971.62     1962.43     22.96 o 
  -3  10  11      401.87      561.36    107.57 o 
  -2  10  11     1453.07     1415.48     67.82 o 
  -6  11  11     1783.23     1802.60     62.77 o 
  -5  11  11        3.88       62.16    139.63 o 
  -4  11  11      559.87      466.95     20.52 o 
  -3  11  11      151.53      148.20     33.07 o 
  -4  12  11     1010.27      992.39    118.19 o 
  -5 -11  12       50.38       61.73     34.50 o 
  -4 -11  12      385.32      411.34     71.99 o 
  -3 -11  12      184.12      216.50     34.09 o 
  -2 -11  12     1248.14     1518.18     61.91 o 
  -1 -11  12     1306.39     1268.00     35.49 o 
   0 -11  12      410.42      413.91     76.64 o 
   1 -11  12     1225.56     1126.00    128.04 o 
  -7 -10  12      106.22      119.83     81.80 o 
  -6 -10  12      965.58      875.62     22.51 o 
  -5 -10  12      466.88      399.84     36.74 o 
  -4 -10  12     1160.51     1586.67     84.85 o 
  -3 -10  12      997.54      899.94     34.45 o 
  -2 -10  12       56.83       55.56     10.86 o 
  -1 -10  12      214.73      253.33     32.65 o 
   0 -10  12      256.43      304.41     47.32 o 
   1 -10  12     1126.36     1019.46     28.18 o 
   2 -10  12      154.48      125.44      8.94 o 
  -8  -9  12      757.98      719.19     34.35 o 
  -7  -9  12      349.76      524.18    101.12 o 
  -6  -9  12      252.84      454.17    110.98 o 
  -5  -9  12        4.58       16.63     23.37 o 
  -4  -9  12      123.43      147.49    104.74 o 
  -3  -9  12      275.69      458.46    116.34 o 
  -2  -9  12       58.82       56.87     12.48 o 
  -1  -9  12     1873.74     1616.18    198.03 o 
   0  -9  12      271.01      279.49     39.06 o 
   1  -9  12     1479.91     1592.49     26.77 o 
   2  -9  12      689.67      596.66     35.12 o 
   3  -9  12      114.78      101.62     12.69 o 
   4  -9  12      330.11      371.74     38.87 o 
  -9  -8  12      158.03      212.70     78.69 o 
  -8  -8  12      305.79      473.56    111.87 o 
  -7  -8  12      170.42      306.36     70.17 o 
  -6  -8  12     2642.05     2336.17     20.17 o 
  -5  -8  12      396.10      419.82     59.72 o 
  -4  -8  12     1115.92     1533.31     81.65 o 
  -3  -8  12     1203.57      988.88    114.37 o 
  -2  -8  12      241.35      298.69     39.50 o 
  -1  -8  12      301.98      358.68     63.85 o 
   0  -8  12      360.28      317.86     30.27 o 
   1  -8  12     1684.50     1458.83     20.91 o 
   2  -8  12       17.33       15.58     16.30 o 
   3  -8  12     2524.25     2117.38    260.79 o 
   4  -8  12      357.95      373.23     55.10 o 
  -9  -7  12       86.32       70.47     58.02 o 
  -8  -7  12      753.12      751.19     74.08 o 
  -7  -7  12      199.15      247.29     44.84 o 
  -6  -7  12      712.10      754.56     52.72 o 
  -5  -7  12      468.59      410.55     22.51 o 
  -4  -7  12     3133.59     2826.76    219.24 o 
  -3  -7  12     1330.94     1688.08    103.75 o 
  -2  -7  12     2864.97     3010.68     73.73 o 
  -1  -7  12     2532.76     2730.60     88.43 o 
   0  -7  12      794.84      778.91     40.02 o 
   1  -7  12     1240.68     1429.68     57.95 o 
   2  -7  12      121.91      167.16     16.46 o 
   3  -7  12      228.43      205.78     37.11 o 
   4  -7  12       67.22       69.99     20.28 o 
   5  -7  12      711.77      776.52     98.72 o 
 -10  -6  12      160.24      193.60     20.67 o 
  -9  -6  12      736.68      753.24     57.58 o 
  -8  -6  12       41.78      100.73    101.07 o 
  -7  -6  12     1422.18     1790.40     93.39 o 
  -6  -6  12      706.27      682.47    100.88 o 
  -5  -6  12     1176.96     1100.38    108.24 o 
  -4  -6  12      388.90      395.46     21.59 o 
  -3  -6  12     2098.74     1973.83     64.88 o 
  -2  -6  12      502.00      558.39     42.56 o 
  -1  -6  12      547.17      538.41     32.21 o 
   0  -6  12     2159.88     1953.70    142.49 o 
   1  -6  12      377.29      418.24     27.72 o 
   2  -6  12      326.66      379.10     50.36 o 
   3  -6  12      859.09      841.12     28.42 o 
   4  -6  12      305.52      264.98     46.72 o 
   5  -6  12      243.01      310.00     69.93 o 
   6  -6  12      333.26      335.58     52.28 o 
 -10  -5  12      740.48      670.85     22.72 o 
  -9  -5  12      324.41      334.03     78.62 o 
  -8  -5  12     1583.53     1437.72     82.24 o 
  -7  -5  12     1308.66     1850.51     99.74 o 
  -6  -5  12      633.02      657.64     93.97 o 
  -5  -5  12     1171.24     1361.40     52.17 o 
  -4  -5  12       90.97      181.83     56.05 o 
  -3  -5  12      483.50      502.07     51.99 o 
  -2  -5  12      835.64      746.77     84.82 o 
  -1  -5  12     2861.73     2624.42     35.62 o 
   0  -5  12      273.88      376.85     41.63 o 
   1  -5  12     2305.34     2367.89     28.00 o 
   2  -5  12     3625.61     3358.27     50.38 o 
   3  -5  12      472.82      438.27     29.88 o 
   4  -5  12     3009.01     2749.84     44.31 o 
   5  -5  12      520.55      551.99     63.87 o 
   6  -5  12      316.62      346.73     97.37 o 
 -11  -4  12      238.84      214.79     79.15 o 
 -10  -4  12       47.04       99.00     94.23 o 
  -9  -4  12     2095.70     2020.81     47.46 o 
  -8  -4  12      429.66      395.54     26.54 o 
  -7  -4  12      511.31      577.89     66.84 o 
  -6  -4  12      933.35      935.82    152.33 o 
  -5  -4  12       28.26       33.87     56.35 o 
  -4  -4  12      213.71      303.52     45.62 o 
  -3  -4  12      476.26      574.00     80.47 o 
  -2  -4  12     1344.48     1686.67    123.40 o 
  -1  -4  12      449.37      522.53     48.07 o 
   0  -4  12     1259.45     1384.57     60.86 o 
   1  -4  12     1584.39     1439.38     36.29 o 
   2  -4  12      525.51      550.14     41.20 o 
   3  -4  12     1418.62     1342.60     31.16 o 
   4  -4  12      226.28      371.65     82.34 o 
   5  -4  12      950.88      838.43    115.90 o 
   6  -4  12      523.13      435.38     36.74 o 
 -11  -3  12     1120.82     1008.62    133.81 o 
 -10  -3  12      715.67      617.30     38.89 o 
  -9  -3  12       84.00       73.51     18.83 o 
  -8  -3  12      932.26      803.12     34.29 o 
  -7  -3  12      800.32      760.63     70.12 o 
  -6  -3  12      684.09      746.49     86.08 o 
  -5  -3  12      519.85      431.40     16.23 o 
  -4  -3  12     2229.18     2343.73     59.86 o 
  -3  -3  12      420.07      505.12     54.90 o 
  -2  -3  12     1402.14     1481.04    107.78 o 
  -1  -3  12     1254.67     1539.06     63.42 o 
   0  -3  12      614.42      722.37     45.66 o 
   1  -3  12     1338.08     1407.20    126.11 o 
   2  -3  12     1264.74     1273.30     52.05 o 
   3  -3  12      669.40      762.44    152.79 o 
   4  -3  12      854.41      913.95     99.43 o 
   5  -3  12      754.54      735.90     91.17 o 
   6  -3  12        2.33       35.42     57.58 o 
 -10  -2  12      736.29      648.84      2.14 o 
  -9  -2  12      972.57      898.30     39.35 o 
  -8  -2  12      280.92      389.18    101.66 o 
  -7  -2  12     1001.39     1188.91    150.80 o 
  -6  -2  12      260.80      335.32     66.25 o 
  -5  -2  12      565.13      680.79     74.59 o 
  -4  -2  12      341.46      377.31     39.60 o 
  -3  -2  12     2536.22     2772.77    103.78 o 
  -2  -2  12     2004.72     1974.09    240.21 o 
  -1  -2  12     2915.33     2729.60     94.92 o 
   0  -2  12     2974.48     2765.20    149.85 o 
   1  -2  12        0.23       36.28     83.34 o 
   2  -2  12      467.54      619.14    142.69 o 
   3  -2  12      238.21      388.87    161.06 o 
   4  -2  12      514.85      525.44    136.26 o 
   5  -2  12      193.84      221.40     12.00 o 
   6  -2  12     1373.37     1214.08    119.88 o 
   7  -2  12     1578.28     1552.22     14.27 o 
 -11  -1  12      251.93      216.48     15.00 o 
 -10  -1  12      225.50      284.77     47.15 o 
  -9  -1  12      278.21      360.23    120.25 o 
  -8  -1  12      567.01      489.92     11.94 o 
  -7  -1  12     1166.42     1247.66    256.60 o 
  -6  -1  12      157.81      345.53     92.48 o 
  -5  -1  12     3530.06     3474.17     52.36 o 
  -4  -1  12     3115.50     2983.95     93.54 o 
  -3  -1  12     1413.25     1597.16     75.59 o 
  -2  -1  12     1227.59     1381.23     71.04 o 
  -1  -1  12      382.56      413.30     56.29 o 
   0  -1  12      696.58      579.48     18.87 o 
   1  -1  12      106.59      111.46     79.00 o 
   2  -1  12     2767.60     2570.85     20.21 o 
   3  -1  12      151.46      254.15     52.36 o 
   4  -1  12     3304.20     2932.78     19.29 o 
   5  -1  12      907.14      892.57    111.76 o 
   6  -1  12      986.87      855.04    243.12 o 
   7  -1  12      272.44      294.85     59.73 o 
 -11   0  12      568.06      631.08    178.82 o 
 -10   0  12       78.71      246.80     77.77 o 
  -9   0  12     4322.27     4070.37     87.45 o 
  -8   0  12      265.38      283.85    112.68 o 
  -7   0  12     1826.42     1730.55    101.20 o 
  -6   0  12      679.46      609.91     44.55 o 
  -5   0  12       86.44      190.35     39.08 o 
  -4   0  12       57.39       65.16     24.72 o 
  -3   0  12       32.22       29.63     50.76 o 
  -2   0  12     1559.86     1624.46     61.09 o 
  -1   0  12      536.92      569.31     58.44 o 
   0   0  12     2148.70     2614.64    156.16 o 
   1   0  12      378.99      451.95     52.67 o 
   2   0  12     1228.34     1466.39    160.14 o 
   3   0  12     1426.39     1625.31     51.75 o 
   4   0  12      317.57      489.92    177.60 o 
   5   0  12      147.11      232.41     69.81 o 
   6   0  12      650.98      622.52     79.15 o 
   7   0  12       82.98      182.39     54.04 o 
 -11   1  12      211.56      210.67      4.29 o 
 -10   1  12      241.42      280.78     95.23 o 
  -9   1  12      275.49      439.97     85.50 o 
  -8   1  12      646.02      726.30    122.79 o 
  -7   1  12     1220.75     1025.40     55.80 o 
  -6   1  12      146.68      224.90     45.39 o 
  -5   1  12     3596.55     3667.30     52.64 o 
  -4   1  12     2904.77     3003.43     51.00 o 
  -3   1  12     1443.11     1303.04    141.31 o 
  -2   1  12     1174.69     1182.96     76.40 o 
  -1   1  12      312.55      362.59     23.24 o 
   0   1  12      711.29      822.45    169.33 o 
   1   1  12       83.96       86.96     44.71 o 
   2   1  12     2975.83     3049.44    100.74 o 
   3   1  12      160.48      176.37    101.35 o 
   4   1  12     3475.48     3165.18     28.17 o 
   5   1  12      904.85      829.80     66.45 o 
   6   1  12      865.37      884.30    134.42 o 
   7   1  12      260.21      316.00     60.32 o 
 -11   2  12      321.95      343.86     17.15 o 
 -10   2  12      755.31      664.65     26.40 o 
  -9   2  12     1086.80     1318.16    122.79 o 
  -8   2  12      338.11      300.43     69.81 o 
  -7   2  12     1011.94      988.19     63.29 o 
  -6   2  12      214.54      338.10     91.74 o 
  -5   2  12      558.30      601.88     88.41 o 
  -4   2  12      329.20      374.92     74.87 o 
  -3   2  12     2356.89     2536.77     83.59 o 
  -2   2  12     2110.34     2041.14     99.31 o 
  -1   2  12     3027.39     2920.92     81.13 o 
   0   2  12     3060.34     3321.24     71.89 o 
   1   2  12       16.01       18.68     37.97 o 
   2   2  12      581.13      695.68    128.30 o 
   3   2  12      186.00      160.75     60.93 o 
   4   2  12      483.81      563.71    111.46 o 
   5   2  12      224.13      425.31    135.34 o 
   6   2  12     1414.20     1341.15    139.93 o 
   7   2  12     1581.80     1400.86    135.34 o 
 -11   3  12     1161.30     1312.26     48.69 o 
 -10   3  12      638.32      626.81     54.35 o 
  -9   3  12       75.83      112.98     78.47 o 
  -8   3  12      829.60      826.37     46.16 o 
  -7   3  12      865.64      782.13     33.99 o 
  -6   3  12      650.28      655.93     90.93 o 
  -5   3  12      660.76      678.08     50.22 o 
  -4   3  12     2398.68     2746.01     87.78 o 
  -3   3  12      434.43      412.14     38.58 o 
  -2   3  12     1360.37     1332.24     53.46 o 
  -1   3  12     1195.37     1523.85    114.82 o 
   0   3  12      552.07      604.44     96.76 o 
   1   3  12     1277.20     1474.35    110.23 o 
   2   3  12     1224.01     1245.01    105.03 o 
   3   3  12      707.48      737.63    139.32 o 
   4   3  12      807.60      726.00     97.07 o 
   5   3  12      749.56      827.04    100.74 o 
   6   3  12        1.52        0.61     23.58 o 
 -11   4  12      324.26      292.18     51.14 o 
 -10   4  12       51.44       83.64     44.20 o 
  -9   4  12     2100.00     1809.25     39.19 o 
  -8   4  12      419.79      456.84     23.82 o 
  -7   4  12      488.51      591.66    101.06 o 
  -6   4  12      889.64      836.95     37.66 o 
  -5   4  12       11.25       20.53     48.37 o 
  -4   4  12      176.00      271.26     46.32 o 
  -3   4  12      549.16      471.87     49.35 o 
  -2   4  12     1378.44     1636.47    154.48 o 
  -1   4  12      585.51      609.70     43.68 o 
   0   4  12     1356.82     1669.71    112.07 o 
   1   4  12     1549.75     1982.64    160.75 o 
   2   4  12      603.37      577.80    174.23 o 
   3   4  12     1279.07     1741.36     96.76 o 
   4   4  12      202.59      229.65     17.76 o 
   5   4  12      885.23      824.60     41.34 o 
   6   4  12      545.86      579.33    120.03 o 
 -10   5  12      665.64      542.23     85.34 o 
  -9   5  12      313.12      396.35     78.03 o 
  -8   5  12     1540.52     1774.38     55.17 o 
  -7   5  12     1402.49     1267.55    389.49 o 
  -6   5  12      631.62      552.96     44.01 o 
  -5   5  12     1245.24     1202.58     45.16 o 
  -4   5  12       79.79      118.31     20.75 o 
  -3   5  12      538.20      453.32     56.55 o 
  -2   5  12      723.21      836.16    109.91 o 
  -1   5  12     2727.97     2738.90    152.95 o 
   0   5  12      279.33      441.54    140.85 o 
   1   5  12     2272.22     2428.77     94.00 o 
   2   5  12     3725.20     3396.36    109.01 o 
   3   5  12      496.34      499.10     55.12 o 
   4   5  12     3100.68     3004.43     82.37 o 
   5   5  12      522.89      429.29      7.04 o 
   6   5  12      329.83      532.48    178.82 o 
 -10   6  12      177.17      241.09     61.45 o 
  -9   6  12      875.83      740.51     32.40 o 
  -8   6  12       39.23       91.86     90.69 o 
  -7   6  12     1554.20     1894.26     78.03 o 
  -6   6  12      681.74      603.71     75.78 o 
  -5   6  12     1157.36     1092.41     18.98 o 
  -4   6  12      390.17      470.38     47.19 o 
  -3   6  12     2076.20     2467.91     94.19 o 
  -2   6  12      572.58      700.94     62.93 o 
  -1   6  12      545.48      534.21    111.92 o 
   0   6  12     2247.93     2519.71     80.53 o 
   1   6  12      405.29      514.72    158.31 o 
   2   6  12      370.61      542.59    107.17 o 
   3   6  12      852.92      837.46    121.56 o 
   4   6  12      258.03      338.04    124.62 o 
   5   6  12      236.73      345.70     97.98 o 
  -9   7  12       80.28       86.13     60.93 o 
  -8   7  12      645.62      777.57     84.57 o 
  -7   7  12      243.68      274.30     55.73 o 
  -6   7  12      769.63      736.49     46.76 o 
  -5   7  12      557.92      626.54     68.92 o 
  -4   7  12     3170.67     2786.77     65.37 o 
  -3   7  12     1261.33     1408.41     94.89 o 
  -2   7  12     2950.58     3109.66    105.73 o 
  -1   7  12     2454.94     2813.48     80.07 o 
   0   7  12      789.42      885.53    147.28 o 
   1   7  12     1155.14     1450.77    109.01 o 
   2   7  12      174.53      160.14     11.02 o 
   3   7  12      222.50      207.91    135.95 o 
   4   7  12       92.61       88.49      3.98 o 
  -9   8  12      159.32      247.19     67.47 o 
  -8   8  12      257.02      315.97     64.22 o 
  -7   8  12      150.93      164.77     64.01 o 
  -6   8  12     2522.79     2110.06     69.49 o 
  -5   8  12      408.15      495.08     65.96 o 
  -4   8  12     1110.07     1011.95    225.67 o 
  -3   8  12     1312.46     1069.35     99.66 o 
  -2   8  12      346.92      514.90     96.30 o 
  -1   8  12      381.54      455.01    153.10 o 
   0   8  12      450.65      528.19    170.25 o 
   1   8  12     1620.64     1570.50     72.57 o 
   2   8  12       32.92       30.62      5.21 o 
   3   8  12     2404.96     2509.30     84.20 o 
  -8   9  12      724.53      666.25     49.30 o 
  -7   9  12      379.06      365.60      0.92 o 
  -6   9  12      215.82      416.43    156.77 o 
  -5   9  12       10.09        4.08     14.93 o 
  -4   9  12       85.04      108.26     88.04 o 
  -3   9  12      259.06      310.61     48.56 o 
  -2   9  12       61.06       80.07     84.75 o 
  -1   9  12     1814.73     1794.02     45.32 o 
   0   9  12      272.98      291.50     32.46 o 
   1   9  12     1447.86     1870.27    154.94 o 
   2   9  12      691.77      667.21    106.56 o 
  -7  10  12      137.13      134.73     30.62 o 
  -6  10  12     1021.03      973.10     69.20 o 
  -5  10  12      445.81      375.71     37.66 o 
  -4  10  12     1182.66     1045.67    175.45 o 
  -3  10  12      911.92      827.08     26.95 o 
  -2  10  12       39.49       44.40     97.68 o 
  -5  11  12       28.25       84.51    109.93 o 
  -4  11  12      387.49      312.02     15.00 o 
  -3  11  12      149.44      231.49     87.57 o 
  -4 -11  13       95.86       98.49     67.62 o 
  -3 -11  13      621.77      588.32     63.64 o 
  -2 -11  13      103.41      135.63     29.87 o 
  -1 -11  13      661.77      592.93     31.31 o 
  -6 -10  13      343.18      474.90    112.70 o 
  -5 -10  13      745.28      741.22     65.85 o 
  -4 -10  13      165.68      162.53     47.77 o 
  -3 -10  13      484.18      467.98     37.94 o 
  -2 -10  13      201.49      258.78     32.18 o 
  -1 -10  13      466.42      370.52     86.97 o 
   0 -10  13       83.84       77.00     24.58 o 
   1 -10  13      994.75     1005.56     40.05 o 
  -7  -9  13       45.87       46.87     38.88 o 
  -6  -9  13      705.62      574.87     75.61 o 
  -5  -9  13      673.72      627.00    118.19 o 
  -4  -9  13      660.25      593.30     35.73 o 
  -3  -9  13     2159.09     1870.66     55.12 o 
  -2  -9  13        4.43       19.88     25.63 o 
  -1  -9  13      997.37      926.14     94.94 o 
   0  -9  13      170.43      141.35     48.69 o 
   1  -9  13       78.20       69.54     17.66 o 
   2  -9  13       57.08       51.99     10.84 o 
   3  -9  13       29.94       69.06     84.69 o 
  -8  -8  13      656.42      651.88     47.14 o 
  -7  -8  13     1083.70      916.66    294.72 o 
  -6  -8  13       88.37      169.49     50.68 o 
  -5  -8  13     2303.78     2186.81    264.10 o 
  -4  -8  13       31.09       60.26     93.05 o 
  -3  -8  13      547.88      597.56     74.53 o 
  -2  -8  13      366.03      313.08     54.99 o 
  -1  -8  13      919.13      808.88     48.81 o 
   0  -8  13        7.60       33.43     32.85 o 
   1  -8  13      656.74      693.75     45.27 o 
   2  -8  13      628.11      519.96     31.19 o 
   3  -8  13       50.42       74.84     62.86 o 
  -9  -7  13      350.73      372.36     30.70 o 
  -8  -7  13      359.96      327.35      2.75 o 
  -7  -7  13      488.81      563.94     97.81 o 
  -6  -7  13      159.40      290.12     44.16 o 
  -5  -7  13      234.84      342.61    101.66 o 
  -4  -7  13        4.77       26.95     17.16 o 
  -3  -7  13      568.53      540.51     23.88 o 
  -2  -7  13      351.85      418.74     75.50 o 
  -1  -7  13      782.87      728.93     35.76 o 
   0  -7  13     1629.90     1414.18    112.79 o 
   1  -7  13      673.29      608.66     27.06 o 
   2  -7  13     1146.64     1120.16     76.71 o 
   3  -7  13      500.09      453.25     32.10 o 
 -10  -6  13      825.66      858.91     56.91 o 
  -9  -6  13      215.83      396.65     77.93 o 
  -8  -6  13     1568.75     1423.89     39.81 o 
  -7  -6  13      248.70      243.03     24.65 o 
  -6  -6  13      853.92      778.83     75.64 o 
  -5  -6  13      980.30     1008.72     55.60 o 
  -4  -6  13     2126.75     2242.75     98.14 o 
  -3  -6  13      254.99      347.06     97.49 o 
  -2  -6  13     1839.38     2057.23     96.91 o 
  -1  -6  13     1037.13     1081.57     41.23 o 
   0  -6  13      817.01      687.37     30.99 o 
   1  -6  13     1553.06     1676.15     67.39 o 
   2  -6  13     1762.66     1433.75     42.83 o 
   3  -6  13     1394.91     1162.30     38.47 o 
   4  -6  13      892.18      904.21     26.03 o 
   5  -6  13      464.42      527.03     49.12 o 
 -10  -5  13      427.46      518.82     66.24 o 
  -9  -5  13      205.29      291.54     42.81 o 
  -8  -5  13      709.15      569.42     42.53 o 
  -7  -5  13      355.39      449.70     78.33 o 
  -6  -5  13     1905.31     1895.58     74.83 o 
  -5  -5  13       14.42       14.82     29.40 o 
  -4  -5  13     1279.74     1622.96    167.03 o 
  -3  -5  13     1366.42     1630.93     47.95 o 
  -2  -5  13       99.63      134.44     47.33 o 
  -1  -5  13     2344.10     2141.77     15.31 o 
   0  -5  13       89.47       95.63     30.78 o 
   1  -5  13      492.34      490.42     21.63 o 
   2  -5  13       82.51       87.36     13.91 o 
   3  -5  13     1064.62      969.66     11.71 o 
   4  -5  13       32.96       40.11      5.82 o 
   5  -5  13      363.71      373.19     46.06 o 
 -10  -4  13       11.43       32.12     39.66 o 
  -9  -4  13      365.53      508.02     93.08 o 
  -8  -4  13      105.05      158.43     42.65 o 
  -7  -4  13     1583.09     1652.05     98.14 o 
  -6  -4  13        1.15       59.07     59.86 o 
  -5  -4  13     1714.50     1645.86    110.69 o 
  -4  -4  13     1728.58     1779.13     61.55 o 
  -3  -4  13      840.43      920.78     88.44 o 
  -2  -4  13     3197.06     2768.48     55.12 o 
  -1  -4  13      137.53      138.11     87.57 o 
   0  -4  13      574.62      630.89     48.26 o 
   1  -4  13      252.93      298.72     81.37 o 
   2  -4  13      223.60      342.21     47.01 o 
   3  -4  13      297.28      328.86     26.64 o 
   4  -4  13      331.58      395.30    109.31 o 
   5  -4  13      917.49      764.41    114.55 o 
   6  -4  13       62.27       52.62      5.97 o 
 -11  -3  13       21.54       97.37    150.96 o 
 -10  -3  13       52.20       58.16     27.97 o 
  -9  -3  13     1547.64     1837.99    102.12 o 
  -8  -3  13      211.93      285.67     72.18 o 
  -7  -3  13     1824.12     1783.57    159.22 o 
  -6  -3  13      204.57      347.33     83.31 o 
  -5  -3  13      384.34      355.25     63.26 o 
  -4  -3  13      998.11      891.82     50.93 o 
  -3  -3  13      531.07      553.06     66.33 o 
  -2  -3  13      414.81      502.47     68.55 o 
  -1  -3  13      969.57      915.63    122.74 o 
   0  -3  13     2836.96     2870.82     58.74 o 
   1  -3  13     1247.70     1634.78     83.66 o 
   2  -3  13      813.73      792.14    183.11 o 
   3  -3  13     2755.23     2799.27     91.86 o 
   4  -3  13      405.61      562.49    131.05 o 
   5  -3  13      920.03      827.04     31.54 o 
   6  -3  13      683.53      579.65     35.21 o 
 -11  -2  13     1551.13     1413.42      4.90 o 
 -10  -2  13      478.05      467.87    121.56 o 
  -9  -2  13     1262.46     1464.25     95.53 o 
  -8  -2  13      846.18      762.19     21.43 o 
  -7  -2  13      569.78      524.24     77.82 o 
  -6  -2  13      588.87      626.82      7.23 o 
  -5  -2  13      170.52      253.86     58.82 o 
  -4  -2  13      866.44      794.15     40.90 o 
  -3  -2  13     1739.91     1572.93    163.20 o 
  -2  -2  13      778.15      794.90     40.11 o 
  -1  -2  13     1730.39     1723.12     63.41 o 
   0  -2  13      569.21      470.16     30.93 o 
   1  -2  13     2219.69     2319.15     96.15 o 
   2  -2  13      593.52      628.01     54.50 o 
   3  -2  13      663.79      634.75     37.66 o 
   4  -2  13      656.39      556.98     33.99 o 
   5  -2  13      468.50      479.51     73.18 o 
   6  -2  13      165.26      158.40     79.94 o 
 -10  -1  13       71.68       63.08     79.00 o 
  -9  -1  13      624.59      559.43    174.53 o 
  -8  -1  13     1318.09     1309.69    157.85 o 
  -7  -1  13     1344.77     1373.79    225.82 o 
  -6  -1  13     1352.70     1306.64     44.15 o 
  -5  -1  13      468.74      489.05     97.37 o 
  -4  -1  13     1121.35     1214.09    109.62 o 
  -3  -1  13     1237.12     1857.18    110.95 o 
  -2  -1  13     2249.16     2038.74     38.60 o 
  -1  -1  13      314.26      385.89     26.77 o 
   0  -1  13     1873.88     1698.34     84.35 o 
   1  -1  13      616.27      709.46     85.74 o 
   2  -1  13      425.86      534.62    144.83 o 
   3  -1  13     2541.66     2685.98    147.89 o 
   4  -1  13       55.22       85.74     52.36 o 
   5  -1  13      393.59      386.12    124.62 o 
   6  -1  13      267.34      436.95    169.94 o 
 -11   0  13      690.61      787.54    166.88 o 
 -10   0  13       69.25       94.31    139.32 o 
  -9   0  13       58.22       88.49    112.99 o 
  -8   0  13        5.25       84.61    108.98 o 
  -7   0  13      957.52     1119.24     96.03 o 
  -6   0  13      600.62      624.68     49.76 o 
  -5   0  13     1667.20     1430.53    173.00 o 
  -4   0  13     4819.97     4767.18     87.09 o 
  -3   0  13      636.17      569.69     30.77 o 
  -2   0  13     4671.67     4200.13     27.03 o 
  -1   0  13       71.61      122.14     44.11 o 
   0   0  13     2327.99     2306.91     37.05 o 
   1   0  13      141.73      175.76    141.16 o 
   2   0  13        1.65       17.45     71.34 o 
   3   0  13      197.28      354.89    152.49 o 
   4   0  13      603.49      683.13     65.53 o 
   5   0  13     3593.56     3046.07      6.12 o 
   6   0  13       13.56       94.31    181.27 o 
 -11   1  13      104.68      104.41     60.02 o 
 -10   1  13       35.45       55.12     75.33 o 
  -9   1  13      583.92      529.64     15.46 o 
  -8   1  13     1180.07     1331.30     81.30 o 
  -7   1  13     1306.46     1194.30     88.95 o 
  -6   1  13     1402.36     1697.22    144.99 o 
  -5   1  13      508.27      603.52     31.34 o 
  -4   1  13     1243.00     1092.17     45.01 o 
  -3   1  13     1325.01     1442.50    159.53 o 
  -2   1  13     2076.80     2359.48     97.91 o 
  -1   1  13      372.32      351.53     46.73 o 
   0   1  13     1790.54     1631.74     57.26 o 
   1   1  13      645.93      633.83     93.08 o 
   2   1  13      375.02      390.71    107.17 o 
   3   1  13     2553.93     2289.76     14.09 o 
   4   1  13       93.78       89.41     26.33 o 
   5   1  13      397.02      588.52    133.81 o 
   6   1  13      325.46      407.25     96.76 o 
 -11   2  13     1572.68     1487.52     99.21 o 
 -10   2  13      456.85      518.40    136.56 o 
  -9   2  13     1358.49     1203.07     50.37 o 
  -8   2  13      798.40      835.31    107.82 o 
  -7   2  13      488.10      595.93    106.50 o 
  -6   2  13      512.82      579.09     65.87 o 
  -5   2  13      123.88      167.49     83.14 o 
  -4   2  13      970.58     1359.00    108.74 o 
  -3   2  13     1693.04     1766.85    205.61 o 
  -2   2  13      907.94      920.77     56.62 o 
  -1   2  13     1625.96     1831.38     70.12 o 
   0   2  13      519.97      519.31    153.10 o 
   1   2  13     2109.71     1898.44    134.12 o 
   2   2  13      512.56      598.31     95.23 o 
   3   2  13      719.98      725.69    101.35 o 
   4   2  13      597.99      625.26     48.99 o 
   5   2  13      523.82      581.17    170.55 o 
   6   2  13      152.79      179.74    180.05 o 
 -11   3  13       34.23       59.40    153.71 o 
 -10   3  13       37.06       55.32     30.64 o 
  -9   3  13     1570.61     1526.24    139.32 o 
  -8   3  13      221.91      279.30     32.93 o 
  -7   3  13     1984.53     2010.10    155.09 o 
  -6   3  13      205.80      272.70     54.04 o 
  -5   3  13      246.91      350.60     68.59 o 
  -4   3  13      966.23      980.19    222.91 o 
  -3   3  13      399.52      552.00     95.44 o 
  -2   3  13      421.05      399.08     84.27 o 
  -1   3  13      900.33      942.63     55.58 o 
   0   3  13     3071.30     3147.42    181.58 o 
   1   3  13     1288.35     1297.06    153.10 o 
   2   3  13      836.74      708.55      6.43 o 
   3   3  13     2844.22     2638.83     45.32 o 
   4   3  13      388.37      591.58    182.49 o 
   5   3  13      945.77      928.70     56.34 o 
   6   3  13      572.21      556.67    157.69 o 
 -10   4  13        7.45       32.85     82.02 o 
  -9   4  13      441.48      425.87     60.32 o 
  -8   4  13      119.44      155.40     26.79 o 
  -7   4  13     1579.42     1704.71     83.90 o 
  -6   4  13        4.79       51.47     68.22 o 
  -5   4  13     1738.75     1629.08     36.59 o 
  -4   4  13     1659.87     1796.65    111.00 o 
  -3   4  13      794.70      683.06     65.34 o 
  -2   4  13     3255.98     2880.58    226.74 o 
  -1   4  13      173.68      392.62    110.33 o 
   0   4  13      526.56      655.88    181.88 o 
   1   4  13      280.96      382.14     80.22 o 
   2   4  13      208.83      320.59     52.36 o 
   3   4  13      307.43      391.63     39.50 o 
   4   4  13      300.68      370.20    168.72 o 
   5   4  13      897.57      734.88     16.23 o 
   6   4  13       58.55      111.15    178.51 o 
 -10   5  13      365.97      395.76     51.31 o 
  -9   5  13      184.25      190.16      5.79 o 
  -8   5  13      713.90      569.86     77.90 o 
  -7   5  13      351.85      332.24     31.69 o 
  -6   5  13     2070.14     2193.31    128.60 o 
  -5   5  13        4.96       28.19     29.91 o 
  -4   5  13     1423.42     1912.93     94.59 o 
  -3   5  13     1318.84     1436.29    178.36 o 
  -2   5  13      150.38      171.00     30.13 o 
  -1   5  13     2320.43     2619.99    113.43 o 
   0   5  13       75.70      260.58    117.58 o 
   1   5  13      528.00      498.19     14.39 o 
   2   5  13       77.00      147.28    164.12 o 
   3   5  13     1073.71     1133.55     15.31 o 
   4   5  13       34.40       41.03    120.34 o 
   5   5  13      362.15      391.02     40.11 o 
 -10   6  13      769.55      763.73    110.83 o 
  -9   6  13      240.01      266.50    104.11 o 
  -8   6  13     1479.62     1267.56     28.48 o 
  -7   6  13      238.39      247.34     10.26 o 
  -6   6  13      843.42      723.06     35.21 o 
  -5   6  13      931.25      860.40     22.05 o 
  -4   6  13     2268.80     2123.15    206.78 o 
  -3   6  13      252.14      308.54     40.57 o 
  -2   6  13     2128.70     2181.69     61.72 o 
  -1   6  13      914.24      941.81     98.23 o 
   0   6  13      810.99      713.75     11.64 o 
   1   6  13     1438.05     1771.06     86.04 o 
   2   6  13     1631.68     1773.51     57.57 o 
   3   6  13     1359.72     1309.31     18.68 o 
   4   6  13      841.73      731.51     60.93 o 
   5   6  13      532.28      513.50     69.20 o 
  -9   7  13      417.16      506.95     60.93 o 
  -8   7  13      395.94      413.64     32.34 o 
  -7   7  13      505.45      454.03     39.91 o 
  -6   7  13      214.65      252.90     38.26 o 
  -5   7  13      241.19      339.47     75.94 o 
  -4   7  13        2.60       11.82     36.49 o 
  -3   7  13      505.75      439.82     61.40 o 
  -2   7  13      358.11      502.61    106.15 o 
  -1   7  13      746.53      780.20    119.72 o 
   0   7  13     1705.82     2140.03    138.10 o 
   1   7  13      684.58      789.99    153.71 o 
   2   7  13     1184.83     1438.52    128.30 o 
   3   7  13      540.85      458.07     92.47 o 
   4   7  13      268.73      311.40     11.64 o 
  -8   8  13      686.46      593.08     82.53 o 
  -7   8  13      985.12      770.15    177.14 o 
  -6   8  13       88.92       74.18      7.45 o 
  -5   8  13     2221.19     1974.56     39.11 o 
  -4   8  13       34.19       80.29     75.12 o 
  -3   8  13      478.18      469.71     99.81 o 
  -2   8  13      385.27      429.84     48.28 o 
  -1   8  13      932.59      912.17     83.59 o 
   0   8  13        2.72       19.90    169.33 o 
   1   8  13      666.95      613.01     67.67 o 
   2   8  13      619.62      556.36     30.93 o 
   3   8  13       58.55       54.20     26.95 o 
  -7   9  13       26.33       89.10    120.64 o 
  -6   9  13      748.27      638.73    147.59 o 
  -4   9  13      672.37      572.88     21.74 o 
  -3   9  13     2135.43     2093.15    114.21 o 
  -2   9  13        1.98       25.80     41.67 o 
  -1   9  13      914.12      910.64    171.17 o 
   0   9  13      197.45      294.26     82.98 o 
   1   9  13       39.15       64.30     27.25 o 
   2   9  13       97.90      148.51    142.69 o 
  -6  10  13      330.01      311.10    152.18 o 
  -5  10  13      788.02      708.55    102.27 o 
  -4  10  13      144.36      157.08     90.64 o 
  -3  10  13      519.43      583.59     63.84 o 
  -1  10  13      410.71      488.39     69.51 o 
   0  10  13       50.40      132.58    179.13 o 
  -4  11  13      103.68      102.88     45.62 o 
  -3  11  13      623.37      557.90    155.86 o 
  -5 -10  14      177.64      196.32     88.64 o 
  -4 -10  14      356.60      274.66    112.68 o 
  -3 -10  14      222.83      186.02     11.33 o 
  -2 -10  14      157.26      215.14     41.62 o 
  -1 -10  14      527.75      527.79     50.40 o 
   0 -10  14      838.22      813.39     73.75 o 
  -6  -9  14       15.05       27.34     89.67 o 
  -5  -9  14      421.57      371.34     71.38 o 
  -4  -9  14      435.25      429.26     79.38 o 
  -3  -9  14      425.17      464.58     64.91 o 
  -2  -9  14     1244.74     1400.44     58.61 o 
  -1  -9  14      495.94      542.18     53.69 o 
   0  -9  14      267.83      253.23     29.26 o 
   1  -9  14      265.05      222.16     47.38 o 
  -8  -8  14      264.73      421.14    108.80 o 
  -7  -8  14      813.77      813.23     66.07 o 
  -6  -8  14      725.51      604.48     74.41 o 
  -5  -8  14      179.97      188.12      9.80 o 
  -4  -8  14      714.71      658.12     41.68 o 
  -3  -8  14      243.10      398.17     75.06 o 
  -2  -8  14     1006.98     1094.14    116.94 o 
  -1  -8  14      198.53      201.08     18.89 o 
   0  -8  14     1192.13     1175.88     53.94 o 
   1  -8  14       80.88       89.11     14.94 o 
   2  -8  14      929.28      911.15     69.79 o 
  -8  -7  14      652.72      710.13     84.24 o 
  -7  -7  14     1090.67     1106.79     40.66 o 
  -6  -7  14      358.11      385.99     48.99 o 
  -5  -7  14     2416.26     2244.00    126.92 o 
  -4  -7  14      313.70      385.51     53.61 o 
  -3  -7  14     1285.15     1645.43     99.46 o 
  -2  -7  14     1336.24     1665.42     59.80 o 
  -1  -7  14      308.79      303.47     35.65 o 
   0  -7  14       34.87       45.11     13.94 o 
   1  -7  14      114.70      103.86     31.91 o 
   2  -7  14      486.04      570.25     33.67 o 
   3  -7  14       21.92       88.49    129.22 o 
  -9  -6  14     1048.27     1519.27    114.96 o 
  -8  -6  14       14.33       10.86     55.13 o 
  -7  -6  14     1510.08     1616.09     31.32 o 
  -6  -6  14     1342.31     1141.33     74.25 o 
  -5  -6  14     1199.29     1474.54    185.40 o 
  -4  -6  14     1457.09     1844.69     85.25 o 
  -3  -6  14     1384.81     1359.46     79.95 o 
  -2  -6  14      257.36      325.08    109.40 o 
  -1  -6  14     1043.04      910.66     37.91 o 
   0  -6  14       57.17      107.83     65.70 o 
   1  -6  14      324.20      336.62     21.80 o 
   2  -6  14      502.17      476.59     70.12 o 
   3  -6  14      909.84      798.87     17.15 o 
  -9  -5  14      513.55      563.32     64.55 o 
  -8  -5  14     1786.76     1630.07     44.55 o 
  -7  -5  14      132.05      353.79     97.87 o 
  -6  -5  14      239.65      224.46     39.88 o 
  -5  -5  14      714.27      675.40     38.58 o 
  -4  -5  14      420.55      468.20     54.20 o 
  -3  -5  14     1657.51     1935.68     77.27 o 
  -2  -5  14     1109.16      988.30     16.08 o 
  -1  -5  14     1955.79     1953.68     72.09 o 
   0  -5  14      623.60      657.62     36.61 o 
   1  -5  14     2599.08     2148.98    202.57 o 
   2  -5  14       50.96       80.33     25.98 o 
   3  -5  14     1163.18     1334.42     59.10 o 
   4  -5  14      786.13      801.63    113.29 o 
 -10  -4  14     1049.55     1001.78     47.64 o 
  -9  -4  14      315.53      284.26     36.98 o 
  -8  -4  14      306.25      362.85     57.87 o 
  -7  -4  14      414.46      378.87     78.23 o 
  -6  -4  14      466.11      500.86     25.71 o 
  -5  -4  14      297.52      271.88     72.28 o 
  -4  -4  14      409.82      460.77    106.63 o 
  -3  -4  14     1836.44     2018.95     97.84 o 
  -2  -4  14      843.99      836.62     82.48 o 
  -1  -4  14     1900.48     2319.81     85.28 o 
   0  -4  14     1506.48     1481.88    127.45 o 
   1  -4  14      333.58      365.50     61.59 o 
   2  -4  14     1341.88     1354.32    179.13 o 
   3  -4  14      843.11      796.42     65.83 o 
   4  -4  14      278.45      256.60     15.00 o 
   5  -4  14      514.28      535.24     41.95 o 
 -10  -3  14      296.24      239.26     71.19 o 
  -9  -3  14      210.41      190.61     13.66 o 
  -8  -3  14     2768.99     2462.59     48.23 o 
  -7  -3  14      366.13      415.00     82.83 o 
  -6  -3  14     1475.01     1384.16     58.33 o 
  -5  -3  14      972.63      968.19     38.70 o 
  -4  -3  14       51.49      100.10     73.75 o 
  -3  -3  14       57.58       55.14      9.40 o 
  -2  -3  14     1141.54     1361.45    162.59 o 
  -1  -3  14      168.96      173.90     55.28 o 
   0  -3  14      467.68      388.77     76.24 o 
   1  -3  14     1652.37     1617.35     49.30 o 
   2  -3  14     1135.00     1267.97     34.29 o 
   3  -3  14      602.95      567.69     94.31 o 
   4  -3  14     1008.18      984.74     50.83 o 
   5  -3  14      189.49      327.94     87.57 o 
 -10  -2  14      258.89      187.51     30.31 o 
  -9  -2  14       75.95       63.38     37.66 o 
  -8  -2  14      765.02      763.05    121.56 o 
  -7  -2  14      444.25      484.90     52.67 o 
  -6  -2  14     2146.30     2225.86     37.86 o 
  -5  -2  14      404.52      495.75     60.93 o 
  -4  -2  14     2250.07     2453.30     84.45 o 
  -3  -2  14      897.68      818.47     48.61 o 
  -2  -2  14      835.99      796.39     58.49 o 
  -1  -2  14      225.55      307.39     30.39 o 
   0  -2  14      104.21      133.57     25.20 o 
   1  -2  14       17.36       87.27    135.65 o 
   2  -2  14       80.51      136.87    113.29 o 
   3  -2  14     1235.55     1297.37    124.93 o 
   4  -2  14      451.94      504.31     86.96 o 
   5  -2  14     1714.83     1493.64     55.42 o 
 -10  -1  14      386.64      276.50      7.65 o 
  -9  -1  14      128.86      111.15     18.68 o 
  -8  -1  14     1566.45     1552.43     78.08 o 
  -7  -1  14      579.04      607.41     66.29 o 
  -6  -1  14      658.72      728.20     96.17 o 
  -5  -1  14     1043.27     1207.70    103.95 o 
  -4  -1  14      636.83      727.47     46.06 o 
  -3  -1  14      568.94      693.97     82.58 o 
  -2  -1  14      728.32      655.27     47.63 o 
  -1  -1  14     1984.68     1694.05     94.29 o 
   0  -1  14     2090.93     2050.92    155.86 o 
   1  -1  14     4170.65     3670.72     11.02 o 
   2  -1  14      348.29      502.17    150.96 o 
   3  -1  14      738.45      840.21    173.00 o 
   4  -1  14      774.98      645.77     28.78 o 
   5  -1  14      471.30      546.57    116.97 o 
 -10   0  14     1385.28     1140.90     10.72 o 
  -8   0  14      141.94      227.51     87.88 o 
  -7   0  14      590.97      586.45     76.29 o 
  -6   0  14     1652.50     1636.34     42.48 o 
  -5   0  14       29.77       36.67     15.25 o 
  -4   0  14      264.65      234.83     43.33 o 
  -3   0  14     4601.36     4291.01     79.56 o 
  -2   0  14      245.97      236.47     19.07 o 
  -1   0  14     2574.63     2349.67    173.24 o 
   0   0  14     1235.85     1334.11     60.32 o 
   1   0  14       46.00       63.08    171.17 o 
   2   0  14     1818.74     1978.35    180.35 o 
   3   0  14      297.68      361.01     40.72 o 
   4   0  14        2.93        5.51     48.99 o 
   5   0  14      679.96      575.35     84.82 o 
  -9   1  14      157.23      369.28    171.78 o 
  -8   1  14     1591.80     1713.23     77.26 o 
  -7   1  14      585.80      646.27     64.15 o 
  -6   1  14      668.19      676.04     57.82 o 
  -5   1  14      868.30      755.15     26.79 o 
  -4   1  14      696.35      659.92     15.92 o 
  -3   1  14      474.37      442.90     19.90 o 
  -2   1  14      770.75      676.46     39.61 o 
  -1   1  14     2092.21     2373.80    108.94 o 
   0   1  14     2166.19     2509.00    147.28 o 
   1   1  14     4265.83     3844.95     82.37 o 
   2   1  14      305.41      307.42     78.39 o 
   3   1  14      834.30      782.03     70.12 o 
   4   1  14      677.62      563.10     15.92 o 
   5   1  14      430.76      534.01     91.55 o 
 -10   2  14      298.08      331.92     89.72 o 
  -9   2  14       48.39       37.97     30.01 o 
  -8   2  14      757.42      940.67    186.32 o 
  -7   2  14      370.57      338.68    116.20 o 
  -6   2  14     2174.94     2188.06     75.93 o 
  -5   2  14      445.06      425.88     38.73 o 
  -4   2  14     2150.33     1797.67    110.54 o 
  -3   2  14      975.74      795.00     21.27 o 
  -2   2  14      799.97      702.16     41.17 o 
  -1   2  14      225.45      453.75    122.27 o 
   0   2  14       70.77       94.31     41.03 o 
   1   2  14       34.47      105.94    130.13 o 
   2   2  14       38.67       70.73     42.26 o 
   3   2  14     1195.59     1141.21     16.84 o 
   4   2  14      487.52      521.46     49.30 o 
   5   2  14     1736.07     1660.52     21.74 o 
 -10   3  14      349.34      371.73     93.08 o 
  -9   3  14      180.13      306.06     59.47 o 
  -8   3  14     2834.76     3109.79    105.81 o 
  -7   3  14      406.52      487.26     84.26 o 
  -6   3  14     1478.62     1591.41    107.13 o 
  -5   3  14     1071.00     1045.08    237.30 o 
  -4   3  14       28.45       58.39     39.93 o 
  -3   3  14       70.51       82.93     73.73 o 
  -2   3  14     1033.76      890.58     77.69 o 
  -1   3  14      160.35      188.87     33.38 o 
   0   3  14      403.28      440.31     62.46 o 
   1   3  14     1606.86     1799.23    175.76 o 
   2   3  14     1164.77     1153.15     25.41 o 
   3   3  14      590.48      567.69     60.02 o 
   4   3  14      991.48      910.94     88.49 o 
   5   3  14      211.56      255.37     48.69 o 
 -10   4  14     1047.03      902.65     26.12 o 
  -9   4  14      267.02      271.10     48.23 o 
  -8   4  14      328.84      448.06     75.83 o 
  -7   4  14      361.15      325.24     50.73 o 
  -6   4  14      550.69      647.78     91.30 o 
  -5   4  14      284.43      312.63     47.00 o 
  -4   4  14      531.99      555.44     57.53 o 
  -3   4  14     1786.29     1897.09    105.26 o 
  -2   4  14     1019.84      940.94     48.84 o 
  -1   4  14     1827.11     1650.16     34.50 o 
   0   4  14     1342.33     1200.61     10.72 o 
   1   4  14      315.94      550.85    175.76 o 
   2   4  14     1170.49      971.57      4.29 o 
   3   4  14      916.00      894.10    112.68 o 
   4   4  14      277.75      249.86      5.21 o 
   5   4  14      591.59      687.42    153.41 o 
  -9   5  14      557.75      518.59     72.15 o 
  -8   5  14     1950.66     1935.34    179.13 o 
  -7   5  14       96.71      212.40     45.87 o 
  -6   5  14      221.87      367.71     98.33 o 
  -5   5  14      593.75      760.04    109.71 o 
  -4   5  14      362.29      394.13     65.79 o 
  -3   5  14     1495.03     1845.55     85.43 o 
  -2   5  14     1089.28     1430.55    177.44 o 
  -1   5  14     2212.51     2149.19     53.43 o 
   0   5  14      617.22      759.68    140.24 o 
   1   5  14     2627.48     2628.11    132.28 o 
   2   5  14       56.80       45.32     40.11 o 
   3   5  14     1246.74     1438.83    153.10 o 
   4   5  14      662.61      625.57     33.38 o 
  -9   6  14      972.56      830.75     46.34 o 
  -8   6  14        8.45       25.29     11.59 o 
  -7   6  14     1448.30     1438.30     50.86 o 
  -6   6  14     1300.22     1677.88     76.43 o 
  -5   6  14     1224.54     1181.56     58.66 o 
  -4   6  14     1520.36     1695.46     55.05 o 
  -3   6  14     1547.68     1593.19    256.60 o 
  -2   6  14      286.83      372.76     62.52 o 
  -1   6  14     1141.68     1341.28    153.87 o 
   0   6  14       44.38      109.62    107.78 o 
   1   6  14      332.20      460.22    131.67 o 
   2   6  14      475.76      548.40    166.57 o 
   3   6  14      861.83      743.15      5.82 o 
   4   6  14        0.44        3.67     48.99 o 
  -8   7  14      673.55      710.15     65.17 o 
  -7   7  14     1053.84      957.53     28.32 o 
  -6   7  14      429.06      438.24     46.08 o 
  -5   7  14     2431.30     2438.62     80.25 o 
  -4   7  14      255.00      285.32     50.52 o 
  -3   7  14     1358.90     1306.75    111.00 o 
  -2   7  14     1291.68     1257.79     40.84 o 
  -1   7  14      365.24      409.08    131.67 o 
   0   7  14       34.76       68.89     57.87 o 
   1   7  14      135.94      139.63      9.49 o 
   2   7  14      492.14      531.87     20.52 o 
   3   7  14       31.53      102.27    145.44 o 
  -8   8  14      218.73      246.25     63.02 o 
  -7   8  14      801.15      703.82     71.99 o 
  -6   8  14      816.62      716.26     48.98 o 
  -5   8  14      178.77      191.19     32.46 o 
  -4   8  14      828.74      759.60     86.59 o 
  -3   8  14      242.64      345.01     67.82 o 
  -2   8  14      976.55      887.28     91.72 o 
  -1   8  14      164.01      139.63     40.11 o 
   0   8  14     1102.30     1153.76     37.97 o 
   1   8  14      101.28      144.53    105.03 o 
   2   8  14      825.94      691.70     52.36 o 
  -6   9  14       13.58       14.70    139.63 o 
  -5   9  14      403.63      319.12      9.78 o 
  -4   9  14      376.06      384.34     86.41 o 
  -3   9  14      395.35      351.00     30.93 o 
  -2   9  14     1178.44     1651.95    164.74 o 
  -1   9  14      522.16      601.07    130.44 o 
   0   9  14      242.57      292.11     71.34 o 
  -5  10  14      181.29      219.85     35.52 o 
  -4  10  14      297.43      298.54     42.26 o 
  -3  10  14      253.03      294.56     32.76 o 
  -2  10  14      140.02      147.28    123.70 o 
  -1  10  14      580.66      543.20     31.54 o 
   0  10  14      892.24      837.76     58.48 o 
  -5  -9  15      428.12      451.75     91.78 o 
  -4  -9  15      595.76      566.84     34.79 o 
  -3  -9  15       94.94      114.97      4.83 o 
  -2  -9  15       25.11       23.58     53.12 o 
  -1  -9  15       81.27       78.95     16.55 o 
   0  -9  15      253.26      393.41    121.79 o 
  -7  -8  15      519.24      525.80    115.91 o 
  -6  -8  15      290.19      321.15     42.27 o 
  -5  -8  15      288.67      472.54    107.69 o 
  -4  -8  15       31.99       45.51     19.70 o 
  -3  -8  15      162.69      168.45     66.11 o 
  -2  -8  15      853.27      751.27     34.42 o 
  -1  -8  15      213.79      180.55      9.22 o 
   0  -8  15      461.80      385.01     40.13 o 
   1  -8  15      445.46      476.34     73.77 o 
  -8  -7  15       57.89       77.75     30.05 o 
  -7  -7  15      141.57      204.69     35.98 o 
  -6  -7  15      763.24      762.84     32.28 o 
  -5  -7  15      248.33      251.52     33.55 o 
  -4  -7  15     1577.35     1550.98    236.54 o 
  -3  -7  15     1614.61     1274.93    205.92 o 
  -2  -7  15      124.47      192.41    117.91 o 
  -1  -7  15     1853.40     1549.59    138.93 o 
   0  -7  15      116.73      110.46     30.36 o 
   1  -7  15      726.63      572.61     82.85 o 
  -8  -6  15      140.86      107.55     49.30 o 
  -7  -6  15      538.13      563.89     66.90 o 
  -6  -6  15      498.55      477.15     25.18 o 
  -5  -6  15      479.66      582.29     75.20 o 
  -4  -6  15      657.43      639.65     75.48 o 
  -3  -6  15      493.95      563.61     53.09 o 
  -2  -6  15     2481.69     2477.28     77.01 o 
  -1  -6  15       61.78       53.74      6.41 o 
   0  -6  15     1229.02     1331.30     96.29 o 
   1  -6  15      559.97      635.67     55.29 o 
   2  -6  15      510.35      483.18     36.74 o 
  -9  -5  15      823.36      716.70     84.24 o 
  -8  -5  15      124.75      176.03     71.91 o 
  -7  -5  15     1578.71     1800.42     60.27 o 
  -6  -5  15      471.28      424.64     57.27 o 
  -5  -5  15      551.25      668.58     99.05 o 
  -4  -5  15      895.97      957.22     85.59 o 
  -3  -5  15      339.59      321.22     88.64 o 
  -2  -5  15      195.43      327.80     70.79 o 
  -1  -5  15      601.02      523.96     29.32 o 
   0  -5  15      899.39      884.23     36.17 o 
   1  -5  15       99.66      108.75     34.48 o 
   2  -5  15     1448.64     1320.33     71.96 o 
   3  -5  15      938.61      825.21    130.13 o 
  -9  -4  15      368.05      320.36     28.48 o 
  -8  -4  15     1803.79     1546.01     48.37 o 
  -7  -4  15     1005.70      889.18    262.72 o 
  -6  -4  15      743.49      720.25     86.04 o 
  -5  -4  15     1996.30     1764.17    107.32 o 
  -4  -4  15        6.18       36.95     37.66 o 
  -3  -4  15     1295.60     1495.20     74.56 o 
  -2  -4  15      492.76      569.83     92.25 o 
  -1  -4  15      207.13      361.70     53.47 o 
   0  -4  15      141.66      151.03     22.00 o 
   1  -4  15     1032.56     1206.43    128.30 o 
   2  -4  15      924.21      838.07     21.43 o 
   3  -4  15      543.32      497.88     19.90 o 
   4  -4  15     1115.76     1548.76    165.04 o 
 -10  -3  15      839.08      859.60     58.01 o 
  -9  -3  15      263.81      235.29     82.52 o 
  -8  -3  15      720.17      646.78     54.81 o 
  -7  -3  15      373.97      314.03     74.41 o 
  -6  -3  15      328.10      408.06     55.42 o 
  -5  -3  15     1538.73     1416.26    197.50 o 
  -4  -3  15      752.90      628.92     83.05 o 
  -3  -3  15     1928.87     2143.77     84.82 o 
  -2  -3  15       30.52       48.65     80.83 o 
  -1  -3  15     3453.19     3381.05     49.23 o 
   0  -3  15      388.91      351.23     40.48 o 
   1  -3  15     1020.30     1510.48    147.59 o 
   2  -3  15      391.77      357.95     23.27 o 
   3  -3  15      899.31      805.61     76.55 o 
   4  -3  15       48.33       92.17    102.58 o 
 -10  -2  15      131.20      346.31    178.82 o 
  -9  -2  15      169.51      126.72     33.38 o 
  -8  -2  15       32.03       69.23     62.00 o 
  -7  -2  15      925.08      800.90     13.32 o 
  -6  -2  15      226.67      313.91     47.92 o 
  -5  -2  15     1574.49     1421.89     30.06 o 
  -4  -2  15      748.56      720.78    119.49 o 
  -3  -2  15     1166.94     1366.02     93.85 o 
  -2  -2  15     1652.22     1623.03    136.51 o 
  -1  -2  15      323.11      270.22     75.31 o 
   0  -2  15     1194.56     1602.65    173.31 o 
   1  -2  15     1480.42     1611.22     56.03 o 
   2  -2  15       80.53      182.19     42.87 o 
   3  -2  15      204.61      316.92     44.40 o 
   4  -2  15      565.79      605.97    104.11 o 
 -10  -1  15      679.07      588.21     17.45 o 
  -9  -1  15     1557.45     1498.68     86.81 o 
  -8  -1  15        6.59       66.40    111.04 o 
  -7  -1  15     1208.97     1364.42     85.12 o 
  -6  -1  15      161.21      271.76     55.26 o 
  -5  -1  15       83.13      101.99     46.25 o 
  -4  -1  15      150.07      103.75     23.12 o 
  -3  -1  15     1470.39     2021.00    126.97 o 
  -2  -1  15       12.04       57.18     66.26 o 
  -1  -1  15     3083.36     2804.02     34.99 o 
   0  -1  15      679.81      711.30    127.38 o 
   1  -1  15      632.86      548.40    147.59 o 
   2  -1  15      884.30      819.39    141.77 o 
   3  -1  15      300.68      326.10     28.17 o 
   4  -1  15       57.34       90.02     54.50 o 
 -10   0  15       43.66       39.73     32.52 o 
  -9   0  15       23.95       15.00     30.01 o 
  -8   0  15     1879.18     2149.52    161.06 o 
  -7   0  15     1033.01      908.19     29.70 o 
  -6   0  15     3922.16     3470.47    143.00 o 
  -5   0  15     1655.60     1468.28    119.57 o 
  -4   0  15      127.67      118.34     24.92 o 
  -3   0  15     1484.45     1192.16    164.43 o 
  -2   0  15       15.18       19.33     20.34 o 
  -1   0  15        0.03       16.83     18.13 o 
   0   0  15      141.76      298.54    125.85 o 
   1   0  15     1392.53     1538.35     45.62 o 
   2   0  15      988.12      871.44     17.76 o 
   3   0  15      245.35      378.16    148.51 o 
   4   0  15     2354.15     2431.22    103.50 o 
 -10   1  15      655.99      609.95     79.61 o 
  -9   1  15     1608.55     1711.35     70.43 o 
  -7   1  15     1261.83     1451.82    222.61 o 
  -6   1  15      144.73      122.19     25.26 o 
  -5   1  15       66.94       89.87    121.36 o 
  -4   1  15      135.75      109.73    110.77 o 
  -3   1  15     1422.65     1258.51    193.67 o 
  -2   1  15        6.38       15.55     15.10 o 
  -1   1  15     2960.59     2658.73     22.05 o 
   0   1  15      756.29      804.39    144.53 o 
   1   1  15      640.60      683.13    136.26 o 
   2   1  15      954.44      857.05     47.15 o 
   3   1  15      344.90      400.82     88.80 o 
   4   1  15       70.12      119.11    173.92 o 
 -10   2  15      153.89      156.47    133.50 o 
  -8   2  15       50.12      104.72     85.74 o 
  -7   2  15      910.35      778.01     34.45 o 
  -6   2  15      274.85      408.16    111.28 o 
  -5   2  15     1648.88     1759.47    112.65 o 
  -4   2  15      742.95      690.13     21.74 o 
  -3   2  15     1152.41     1305.07     87.32 o 
  -2   2  15     1636.12     1535.65    147.15 o 
  -1   2  15      290.28      373.87    170.55 o 
   0   2  15     1028.44     1105.69    147.59 o 
   1   2  15     1449.53     1899.66    131.36 o 
   2   2  15      114.08      171.47     66.45 o 
   3   2  15      191.55      208.83     30.31 o 
   4   2  15      650.51      713.14    113.60 o 
 -10   3  15      858.15      771.78     35.72 o 
  -9   3  15      228.25      406.32    108.10 o 
  -8   3  15      766.02      695.66     38.23 o 
  -7   3  15      318.16      291.11     38.20 o 
  -6   3  15      294.27      401.31     67.21 o 
  -5   3  15     1418.11     1403.95     51.90 o 
  -4   3  15      670.37      657.03     37.77 o 
  -3   3  15     1959.17     1860.38     74.00 o 
  -2   3  15       23.85       41.31     11.58 o 
  -1   3  15     3646.97     3603.33     86.10 o 
   0   3  15      372.90      432.97     79.00 o 
   1   3  15     1045.46     1034.04     11.64 o 
   2   3  15      372.90      512.27    160.45 o 
   3   3  15      742.80      688.34     29.70 o 
   4   3  15       32.48       40.72      8.57 o 
  -9   4  15      316.02      244.15     83.75 o 
  -8   4  15     1699.02     1670.51     51.29 o 
  -7   4  15     1018.36      866.34     37.57 o 
  -6   4  15      725.52      724.85     45.78 o 
  -5   4  15     2047.75     2156.66     81.72 o 
  -4   4  15        0.29        7.07      5.41 o 
  -3   4  15     1408.09     1296.37    119.42 o 
  -2   4  15      476.77      449.49     47.08 o 
  -1   4  15      171.22      250.46    111.69 o 
   0   4  15      129.48      106.56      0.61 o 
   1   4  15     1006.90      880.63    109.01 o 
   2   4  15      834.61      901.76    113.91 o 
   3   4  15      546.31      466.65     20.21 o 
   4   4  15     1111.99      970.96     35.21 o 
  -9   5  15      841.23      763.81     53.02 o 
  -8   5  15      175.79      151.77     88.79 o 
  -7   5  15     1593.79     1663.99    102.38 o 
  -6   5  15      427.33      448.61     36.74 o 
  -5   5  15      562.92      527.13     51.85 o 
  -4   5  15      787.43      716.53     23.74 o 
  -3   5  15      366.59      312.78     92.32 o 
  -2   5  15      151.62      222.76     38.94 o 
  -1   5  15      640.07      574.12     69.20 o 
   0   5  15      917.10      814.49     10.41 o 
   1   5  15      107.28      149.43    124.62 o 
   2   5  15     1476.67     1926.61    163.82 o 
   3   5  15      969.97      868.69    148.20 o 
  -8   6  15      178.03      218.42     92.54 o 
  -7   6  15      585.52      664.93     97.04 o 
  -6   6  15      562.54      437.99     38.58 o 
  -5   6  15      532.91      465.78     21.51 o 
  -4   6  15      632.34      618.07     31.54 o 
  -3   6  15      542.04      496.71     14.57 o 
  -2   6  15     2327.01     2063.31     32.00 o 
  -1   6  15       73.35       89.10     93.08 o 
   0   6  15     1243.47     1302.57     37.97 o 
   1   6  15      559.19      483.18     89.10 o 
   2   6  15      531.60      478.28     85.12 o 
   3   6  15      326.66      357.03     85.12 o 
  -8   7  15       68.77      101.26     13.90 o 
  -7   7  15      124.92      193.30     37.88 o 
  -6   7  15      754.04      730.23     33.98 o 
  -5   7  15      263.47      396.82     67.22 o 
  -4   7  15     1498.46     1990.97    109.54 o 
  -3   7  15     1669.94     1763.98     87.97 o 
  -2   7  15      153.96      255.88     52.33 o 
  -1   7  15     1902.83     2131.76    148.81 o 
   0   7  15      126.84      169.94    141.46 o 
   1   7  15      775.56      714.67    136.87 o 
   2   7  15      446.73      549.02    134.73 o 
  -7   8  15      555.47      481.65     59.33 o 
  -6   8  15      258.28      292.54     33.24 o 
  -5   8  15      328.58      482.65    112.09 o 
  -4   8  15       45.91       79.56     57.99 o 
  -3   8  15      176.50      285.96     41.95 o 
  -2   8  15      834.58      821.99    105.87 o 
  -1   8  15      199.74      228.73     20.52 o 
   0   8  15      395.20      519.93    123.40 o 
   1   8  15      443.29      508.29     86.04 o 
  -4   9  15      527.06      585.47     26.59 o 
  -3   9  15       76.15      147.88     91.00 o 
  -2   9  15       12.48       23.88    147.28 o 
  -1   9  15      138.62      255.68    160.45 o 
   0   9  15      255.18      426.23    128.60 o 
  -5  -8  16      245.34      384.39    104.10 o 
  -4  -8  16      675.34      568.11     35.98 o 
  -3  -8  16      896.13      705.18     31.84 o 
  -2  -8  16      531.35      528.15     52.21 o 
  -1  -8  16      790.42      761.45     72.20 o 
  -7  -7  16      173.01      197.71     32.92 o 
  -6  -7  16     1002.79     1150.59    293.19 o 
  -5  -7  16      246.81      206.62     54.50 o 
  -4  -7  16      382.96      346.73     60.98 o 
  -3  -7  16       49.73      100.42     92.61 o 
  -2  -7  16      201.34      198.60     71.17 o 
  -1  -7  16      353.36      379.27     28.79 o 
   0  -7  16      161.75      196.73     75.04 o 
  -7  -6  16      557.77      637.16     67.42 o 
  -6  -6  16      122.95      139.32     36.86 o 
  -5  -6  16      537.32      525.71     76.84 o 
  -4  -6  16      216.16      334.85     85.87 o 
  -3  -6  16      241.11      313.78     59.24 o 
  -2  -6  16        0.04        3.29     49.85 o 
  -1  -6  16      411.71      450.90     75.53 o 
   0  -6  16      496.75      427.09     23.83 o 
   1  -6  16      230.43      449.19    180.35 o 
  -8  -5  16      352.16      344.18     40.90 o 
  -7  -5  16       78.47       71.79     41.80 o 
  -6  -5  16      659.98      751.70     79.26 o 
  -5  -5  16     1339.46     1498.82     79.00 o 
  -4  -5  16      859.95      960.68     81.66 o 
  -3  -5  16     1666.39     1821.69     47.00 o 
  -2  -5  16      838.14      803.33     61.24 o 
  -1  -5  16      888.66      820.98     40.53 o 
   0  -5  16      435.80      426.75     63.17 o 
   1  -5  16      847.49      801.32     22.66 o 
   2  -5  16        2.33       24.19     20.21 o 
  -9  -4  16      488.91      427.20     21.28 o 
  -8  -4  16      122.44      301.50     99.39 o 
  -7  -4  16     1591.79     1670.71     99.56 o 
  -6  -4  16     1341.78     1558.06     72.67 o 
  -5  -4  16      452.24      647.10    125.65 o 
  -4  -4  16     2598.91     2438.64    278.64 o 
  -3  -4  16      192.90      225.89     33.10 o 
  -2  -4  16     1313.49     1335.26     62.03 o 
  -1  -4  16      699.32      598.70     27.50 o 
   0  -4  16      679.53      636.70     41.54 o 
   1  -4  16      237.07      262.41     15.00 o 
   2  -4  16      564.44      555.75     34.60 o 
   3  -4  16      237.18      223.53    154.63 o 
  -9  -3  16     1201.33     1048.73     58.79 o 
  -8  -3  16      286.64      328.77     61.47 o 
  -7  -3  16      455.27      624.03     95.13 o 
  -6  -3  16      204.48      279.22     58.77 o 
  -5  -3  16       50.61       76.35     36.17 o 
  -4  -3  16      128.78      119.84    103.50 o 
  -3  -3  16      288.45      277.60     73.95 o 
  -2  -3  16      742.22      794.10     38.54 o 
  -1  -3  16       13.08       19.40      7.33 o 
   0  -3  16     1158.93     1519.97     79.31 o 
   1  -3  16      372.17      453.48     67.98 o 
   2  -3  16      168.57      324.88     67.98 o 
   3  -3  16      299.43      418.88    110.23 o 
  -8  -2  16      417.31      419.83     53.16 o 
  -7  -2  16     2937.09     2509.71     57.89 o 
  -6  -2  16      180.81      167.01     76.87 o 
  -5  -2  16     1746.59     1918.59    182.95 o 
  -4  -2  16      174.12      220.72     32.02 o 
  -3  -2  16      238.47      310.15     62.58 o 
  -2  -2  16       55.16       78.69     35.10 o 
  -1  -2  16      130.05      275.67     56.76 o 
   0  -2  16     1727.19     1626.84     72.88 o 
   1  -2  16       52.54      108.70     95.84 o 
   2  -2  16     2323.49     2501.34    123.70 o 
   3  -2  16      208.69      229.04    169.02 o 
  -9  -1  16      933.19      793.36    134.73 o 
  -8  -1  16      296.02      263.21     29.82 o 
  -7  -1  16      156.08      189.14    122.28 o 
  -6  -1  16      397.68      403.26     56.34 o 
  -5  -1  16     1494.04     1635.06     76.86 o 
  -4  -1  16      104.77       98.87     61.49 o 
  -3  -1  16     2291.57     2072.15    203.16 o 
  -2  -1  16     2225.37     2127.50    110.70 o 
  -1  -1  16     1797.29     2118.59     94.00 o 
   0  -1  16      968.02      973.71     27.25 o 
   1  -1  16      451.60      440.31     13.17 o 
   2  -1  16       13.19       22.05    101.35 o 
   3  -1  16      390.34      510.74     93.08 o 
  -9   0  16      107.24      170.59     96.52 o 
  -8   0  16      214.01      240.71     24.87 o 
  -7   0  16     1634.79     1505.81    109.66 o 
  -6   0  16      602.27      527.28     60.93 o 
  -5   0  16      601.03      479.97     16.99 o 
  -4   0  16     1711.09     2006.06     92.13 o 
  -3   0  16        5.77       40.34     74.23 o 
  -2   0  16      505.70      562.93     75.47 o 
  -1   0  16      552.77      568.74     67.67 o 
   0   0  16      410.31      558.51     94.92 o 
   1   0  16      353.37      405.71     74.41 o 
   2   0  16       33.14       35.83     12.55 o 
   3   0  16       20.13       18.07      7.96 o 
   4   0  16       53.50      102.88    132.89 o 
  -9   1  16      851.64      819.85     59.87 o 
  -8   1  16      220.68      247.57     65.99 o 
  -7   1  16      154.18      220.70     43.17 o 
  -6   1  16      303.36      381.05     74.65 o 
  -5   1  16     1561.17     1747.36    151.87 o 
  -4   1  16      133.12      163.21     73.59 o 
  -3   1  16     2380.18     2178.23    111.16 o 
  -2   1  16     2254.15     2183.34     99.13 o 
  -1   1  16     1845.32     2127.17    160.14 o 
   0   1  16      943.92      988.72      7.65 o 
   1   1  16      381.65      582.39    139.93 o 
   2   1  16       10.48       22.66     61.55 o 
   3   1  16      337.28      370.50     86.65 o 
  -9   2  16      550.90      570.70     53.04 o 
  -8   2  16      392.92      490.82     61.77 o 
  -7   2  16     2921.44     2491.23    255.98 o 
  -6   2  16      185.07      209.59     58.94 o 
  -5   2  16     1758.84     1523.85    110.18 o 
  -4   2  16      197.76      228.21     37.05 o 
  -3   2  16      193.13      238.84     19.27 o 
  -2   2  16       92.70      149.43    104.24 o 
  -1   2  16      112.71      247.10    127.38 o 
   0   2  16     1751.76     1829.54     55.73 o 
   1   2  16       47.41       60.32     55.12 o 
   2   2  16     2353.10     2550.64    117.27 o 
   3   2  16      208.19      349.99    120.95 o 
  -9   3  16     1266.52      964.84    308.19 o 
  -8   3  16      266.61      346.68     58.31 o 
  -7   3  16      459.43      480.26     59.40 o 
  -6   3  16      184.34      276.18     43.89 o 
  -5   3  16       27.69       58.72     44.61 o 
  -4   3  16      124.59      130.69     43.50 o 
  -3   3  16      233.98      208.26     71.58 o 
  -2   3  16      718.45      694.77    101.35 o 
  -1   3  16        9.73       16.86     47.06 o 
   0   3  16     1156.31     1342.99     53.58 o 
   1   3  16      370.72      413.37     63.08 o 
   2   3  16      168.83      395.30    177.60 o 
   3   3  16      320.70      254.15     71.96 o 
  -9   4  16      541.58      498.10     84.54 o 
  -8   4  16      107.16      130.10     60.67 o 
  -7   4  16     1690.14     1514.15    112.13 o 
  -6   4  16     1260.06     1093.76     37.57 o 
  -5   4  16      513.18      501.07     42.22 o 
  -4   4  16     2542.09     2190.56    310.48 o 
  -3   4  16      165.11      257.75     45.95 o 
  -2   4  16     1160.31     1052.41    166.88 o 
  -1   4  16      646.98      610.56     29.70 o 
   0   4  16      680.46      650.06     59.40 o 
   1   4  16      218.30      375.71    160.75 o 
   2   4  16      677.43      679.46    160.14 o 
   3   4  16      242.80      319.98    136.56 o 
  -8   5  16      255.77      380.85    100.01 o 
  -7   5  16       68.26       78.93     23.73 o 
  -6   5  16      552.48      565.19     69.27 o 
  -5   5  16     1402.64     1635.09     74.48 o 
  -4   5  16      821.34      896.15     64.46 o 
  -3   5  16     1684.56     1793.18    124.16 o 
  -2   5  16      970.02      944.89     43.33 o 
  -1   5  16      863.44      811.12    122.48 o 
   0   5  16      506.26      510.43     34.60 o 
   1   5  16      735.48      855.83    139.93 o 
   2   5  16        0.98       42.26     76.55 o 
  -7   6  16      593.51      494.38     31.95 o 
  -6   6  16       97.94      109.68     43.27 o 
  -5   6  16      547.29      647.15     77.16 o 
  -4   6  16      241.57      307.51     38.58 o 
  -3   6  16      202.75      336.41     79.19 o 
  -2   6  16        0.19        8.78     36.21 o 
  -1   6  16      383.91      458.69     86.96 o 
   0   6  16      527.75      440.62      4.90 o 
   1   6  16      212.25      213.11    101.66 o 
   2   6  16      673.27      588.52    127.07 o 
  -7   7  16      183.16      278.18     55.36 o 
  -6   7  16      940.13      742.84     19.70 o 
  -5   7  16      250.96      282.59     28.19 o 
  -4   7  16      360.55      463.26     75.19 o 
  -3   7  16       56.70       99.67     83.73 o 
  -2   7  16      231.28      327.79     48.93 o 
  -1   7  16      365.47      421.94     72.26 o 
   0   7  16      159.41      232.41     66.75 o 
   1   7  16     1181.93     1409.13    146.36 o 
  -5   8  16      296.00      332.92     53.81 o 
  -4   8  16      641.68      639.40     51.79 o 
  -3   8  16      824.08      708.05     47.61 o 
  -2   8  16      453.68      566.16    120.64 o 
  -1   8  16      754.98      707.01     39.19 o 
  -5  -7  17     1036.37      884.79     50.84 o 
  -4  -7  17      809.94      751.81     40.30 o 
  -3  -7  17       77.58       64.04     21.74 o 
  -2  -7  17      405.78      392.85     41.36 o 
  -1  -7  17      307.65      310.94     37.36 o 
  -6  -6  17      425.66      494.44     59.28 o 
  -5  -6  17     2047.48     2040.90     44.40 o 
  -4  -6  17      113.56      138.61     60.84 o 
  -3  -6  17     1451.76     1429.85    116.88 o 
  -2  -6  17      208.36      304.18     84.31 o 
  -1  -6  17      249.36      281.97     53.40 o 
   0  -6  17      329.28      343.25     41.03 o 
  -7  -5  17      815.51      790.42     65.99 o 
  -6  -5  17       30.63       87.79     71.18 o 
  -5  -5  17      205.63      318.88     76.58 o 
  -4  -5  17      377.55      590.79    118.41 o 
  -3  -5  17       90.93      165.12     33.47 o 
  -2  -5  17      229.00      254.39     55.12 o 
  -1  -5  17     1112.12      919.19     81.49 o 
   0  -5  17      291.32      331.61     48.38 o 
   1  -5  17      624.72      646.69    107.78 o 
  -8  -4  17      315.39      433.67    103.82 o 
  -7  -4  17      251.61      381.85     84.06 o 
  -6  -4  17      617.65      629.78     48.99 o 
  -5  -4  17      310.01      482.52     96.20 o 
  -4  -4  17       11.10       40.27     75.02 o 
  -3  -4  17      229.62      216.39      7.96 o 
  -2  -4  17      559.33      516.80     82.65 o 
  -1  -4  17       64.54       64.17     21.11 o 
   0  -4  17     1629.01     1527.63     35.52 o 
   1  -4  17      776.19      686.81     92.17 o 
  -8  -3  17      429.15      497.89     60.29 o 
  -7  -3  17      375.92      299.66     32.31 o 
  -6  -3  17     1146.60     1037.92     37.36 o 
  -5  -3  17     1001.97      852.58     48.53 o 
  -4  -3  17     1456.35     1672.66    200.41 o 
  -3  -3  17      368.52      430.18     40.36 o 
  -2  -3  17     1410.12     1221.63     23.84 o 
  -1  -3  17      902.53      872.48     45.32 o 
   0  -3  17      183.59      172.39      5.51 o 
   1  -3  17      733.97      716.81     65.83 o 
   2  -3  17      829.57      774.68     87.57 o 
  -8  -2  17      899.00      797.96     61.24 o 
  -7  -2  17      140.83      215.11     73.62 o 
  -6  -2  17     1561.87     1362.71    180.66 o 
  -5  -2  17      229.80      299.71     45.59 o 
  -4  -2  17      489.19      497.43    117.93 o 
  -3  -2  17      883.00      881.17     60.44 o 
  -2  -2  17      528.58      540.16     28.77 o 
  -1  -2  17      180.45      280.17     76.55 o 
   0  -2  17      918.97      876.04     66.75 o 
   1  -2  17      275.16      343.86    182.19 o 
   2  -2  17      166.22      197.50    105.33 o 
  -7  -1  17      386.54      405.89     51.90 o 
  -6  -1  17      199.38      213.11     29.85 o 
  -5  -1  17      206.74      243.80    120.21 o 
  -4  -1  17      905.24      750.49     46.04 o 
  -3  -1  17       90.94      162.33     17.54 o 
  -2  -1  17     1538.84     1263.14    159.92 o 
  -1  -1  17      144.23      195.05    135.95 o 
   0  -1  17      130.45      182.49     42.56 o 
   1  -1  17      419.20      464.81    132.58 o 
   2  -1  17      109.29      199.03     70.73 o 
  -6   0  17      659.22      802.56    118.45 o 
  -5   0  17      445.40      536.77     67.84 o 
  -4   0  17       43.25       45.70     11.90 o 
  -3   0  17        4.76        9.72      8.82 o 
  -2   0  17     1026.24     1122.37    123.16 o 
  -1   0  17      410.75      399.90     55.42 o 
   0   0  17     2753.80     2546.05     62.16 o 
   1   0  17      725.68      676.09    130.13 o 
   2   0  17      693.99      629.24    163.82 o 
  -9   1  17       40.56       40.11     21.74 o 
  -8   1  17      148.32      174.53     22.35 o 
  -6   1  17      222.27      292.94     52.73 o 
  -5   1  17      175.95      201.63    102.82 o 
  -4   1  17      827.61      784.90     62.59 o 
  -3   1  17      129.51      254.53     41.74 o 
  -2   1  17     1420.47     1918.03    182.49 o 
  -1   1  17      184.22      360.70    165.04 o 
   0   1  17      106.89      153.10     24.50 o 
   1   1  17      457.93      509.82     54.20 o 
   2   1  17      107.26      271.60    155.24 o 
  -8   2  17      863.15      712.89     55.42 o 
  -7   2  17      165.27      296.40     78.39 o 
  -6   2  17     1551.03     1773.84    163.36 o 
  -5   2  17      239.72      249.60     46.10 o 
  -4   2  17      494.27      544.18     66.00 o 
  -3   2  17      839.69      825.17     45.51 o 
  -2   2  17      572.12      565.86     45.78 o 
  -1   2  17      171.65      209.44     38.27 o 
   0   2  17      991.95      940.03    110.54 o 
   1   2  17      295.97      446.44    104.41 o 
   2   2  17      182.61      361.62    120.64 o 
  -8   3  17      341.09      375.41     57.98 o 
  -7   3  17      389.28      394.05    103.06 o 
  -6   3  17     1137.22     1003.74    172.85 o 
  -5   3  17     1039.07      934.07     11.24 o 
  -4   3  17     1599.65     1676.93     98.47 o 
  -3   3  17      351.42      419.26     33.75 o 
  -2   3  17     1481.86     1567.13    183.11 o 
  -1   3  17      759.28      745.29    107.78 o 
   0   3  17      192.22      328.25    137.18 o 
   1   3  17      650.85      602.91     79.61 o 
   2   3  17      756.28      637.51     31.84 o 
  -8   4  17      369.78      327.68     81.70 o 
  -7   4  17      266.22      232.50     61.94 o 
  -6   4  17      693.82      705.41     51.63 o 
  -5   4  17      257.77      275.79     68.18 o 
  -4   4  17       21.76       19.76     18.87 o 
  -3   4  17      190.17      386.96    100.70 o 
  -2   4  17      576.19      544.10     23.42 o 
  -1   4  17       38.71       29.40     12.25 o 
   0   4  17     1644.29     1738.60    150.34 o 
   1   4  17      761.61      755.70    115.13 o 
  -7   5  17      750.99      634.28     67.08 o 
  -6   5  17       33.58       65.21     26.68 o 
  -5   5  17      176.94      207.94     67.93 o 
  -4   5  17      427.55      439.58     32.72 o 
  -3   5  17       89.19      183.29    108.51 o 
  -2   5  17      263.85      305.29     55.58 o 
  -1   5  17     1058.61     1390.45    145.44 o 
   0   5  17      270.24      349.07     84.20 o 
   1   5  17      626.22      689.25    138.10 o 
  -6   6  17      391.18      344.91     54.89 o 
  -5   6  17     1999.27     2085.48     72.42 o 
  -4   6  17      126.29      141.78     97.45 o 
  -3   6  17     1301.06     1213.35    125.24 o 
  -2   6  17      233.01      340.92     58.73 o 
  -1   6  17      217.74      405.41    170.86 o 
   0   6  17      426.43      432.66     34.60 o 
  -5   7  17     1011.91      907.01    113.04 o 
  -4   7  17      912.97      961.00     74.20 o 
  -3   7  17       74.53      117.46     66.08 o 
  -2   7  17      443.96      540.44    173.00 o 
  -1   7  17      259.74      258.74     13.17 o 
  -5  -5  18      118.21      151.46     51.51 o 
  -4  -5  18      909.11      796.37    108.06 o 
  -3  -5  18       50.21       95.84    165.04 o 
  -2  -5  18      141.50      150.50     67.08 o 
  -1  -5  18      289.54      308.65    111.76 o 
  -6  -4  18       71.13      131.84     96.04 o 
  -5  -4  18      928.54      808.26     35.61 o 
  -4  -4  18      218.29      320.59    114.10 o 
  -3  -4  18      509.75      569.92     65.15 o 
  -2  -4  18      165.74      249.43     95.43 o 
  -1  -4  18      310.60      520.54    169.33 o 
   0  -4  18      145.49      186.48    154.63 o 
  -7  -3  18       94.14       90.42    112.51 o 
  -6  -3  18      888.26      876.72     44.61 o 
  -5  -3  18      333.42      387.11     39.21 o 
  -4  -3  18      114.52      197.88     59.84 o 
  -3  -3  18      924.27      796.19     25.10 o 
  -2  -3  18      313.06      395.00     47.46 o 
  -1  -3  18      167.55      304.36    123.70 o 
   0  -3  18      451.84      373.26      3.06 o 
  -7  -2  18      121.51      231.59     41.65 o 
  -6  -2  18      139.67      151.87     48.99 o 
  -5  -2  18       14.37       17.69     22.29 o 
  -4  -2  18      488.65      550.46     61.11 o 
  -3  -2  18      787.57      661.92     75.51 o 
  -2  -2  18      365.72      421.94    100.43 o 
  -1  -2  18     2386.12     2353.14     98.29 o 
   0  -2  18      201.44      296.71     55.42 o 
   1  -2  18     1575.03     1934.26    126.15 o 
  -8  -1  18      568.72      525.59     75.79 o 
  -7  -1  18      100.82      117.86     55.40 o 
  -6  -1  18     1958.99     1596.83     22.35 o 
  -5  -1  18       63.28       86.01     74.43 o 
  -4  -1  18     1534.28     1496.22    107.02 o 
  -3  -1  18      671.38      596.03     60.73 o 
  -2  -1  18      182.85      221.38     96.76 o 
  -1  -1  18       19.12       81.45    150.96 o 
   0  -1  18      194.82      268.84     40.11 o 
   1  -1  18      612.14      670.88    173.31 o 
  -8   0  18      614.73      548.50     36.90 o 
  -7   0  18      382.60      301.88      9.80 o 
  -6   0  18      767.80      821.23    156.47 o 
  -5   0  18      819.07      804.49     96.57 o 
  -4   0  18       19.43       54.43     70.32 o 
  -3   0  18       48.05       17.67     20.37 o 
  -2   0  18      377.80      428.99     86.04 o 
  -1   0  18      824.72      733.04     30.31 o 
   0   0  18        9.32       55.12    128.91 o 
   1   0  18      357.68      374.48     42.56 o 
  -8   1  18      571.98      490.59     34.17 o 
  -7   1  18       92.27      101.40     28.11 o 
  -6   1  18     1918.93     2036.09     70.92 o 
  -5   1  18       67.13      118.19     49.15 o 
  -4   1  18     1522.38     1503.01     38.93 o 
  -3   1  18      607.52      560.07     36.87 o 
  -2   1  18      138.42      307.12    107.78 o 
  -1   1  18       27.03       44.71     72.88 o 
   0   1  18      162.62      133.81      0.61 o 
   1   1  18      655.84      738.55    147.89 o 
  -7   2  18      108.95      141.72     61.11 o 
  -6   2  18      146.26      133.81     68.59 o 
  -5   2  18       38.92       57.43    102.96 o 
  -4   2  18      499.78      490.16     38.57 o 
  -3   2  18      755.35      728.38     59.11 o 
  -2   2  18      388.83      414.90    109.93 o 
  -1   2  18     2420.69     2521.86     81.14 o 
   0   2  18      224.37      268.23    111.15 o 
   1   2  18     1563.99     2119.82    175.15 o 
  -7   3  18       79.76       96.84     34.26 o 
  -6   3  18      900.37      745.35     15.88 o 
  -5   3  18      366.70      292.56     27.25 o 
  -4   3  18      121.28      136.09     80.44 o 
  -3   3  18      967.00      822.52     38.21 o 
  -2   3  18      314.30      377.85     36.13 o 
  -1   3  18      179.80      161.67     12.55 o 
   0   3  18      451.90      577.49    178.51 o 
  -6   4  18       66.18       55.43      3.17 o 
  -5   4  18      838.24      703.11     13.76 o 
  -4   4  18      231.00      275.34     60.02 o 
  -3   4  18      513.65      666.41    107.93 o 
  -2   4  18      210.13      340.80    124.32 o 
  -1   4  18      391.03      556.36     94.62 o 
   0   4  18       99.44      129.52     75.63 o 
  -5   5  18      128.29      126.60     24.54 o 
  -4   5  18      944.24      884.16     62.34 o 
  -3   5  18       50.13       60.20     65.73 o 
  -2   5  18       96.88       74.41      7.04 o 
  -1   5  18      251.86      260.27    169.63 o 
  -5  -3  19      686.96      677.42     51.51 o 
  -4  -3  19      299.31      301.05     27.10 o 
  -3  -3  19       24.44       56.03     75.63 o 
  -2  -3  19      562.99      612.40    161.37 o 
  -5  -2  19      186.63      274.96     45.64 o 
  -4  -2  19      111.50       96.55     35.17 o 
  -3  -2  19      746.99      793.67    174.53 o 
  -2  -2  19      127.04      185.56     50.52 o 
  -1  -2  19      196.90      337.13    153.10 o 
  -6  -1  19      638.45      528.81     26.03 o 
  -5  -1  19     1133.40     1031.31     76.09 o 
  -4  -1  19      241.28      279.86     61.39 o 
  -3  -1  19       26.67       70.12     84.82 o 
  -2  -1  19      105.35      352.13    175.15 o 
  -1  -1  19      193.82      357.03     94.31 o 
  -6   0  19       80.09      146.73    107.32 o 
  -5   0  19     1032.41     1042.01     94.74 o 
  -4   0  19      154.88      171.34     19.17 o 
  -3   0  19     1832.53     1665.11     70.73 o 
  -2   0  19       26.76       78.69     95.84 o 
  -1   0  19     1522.12     1705.53    172.08 o 
  -6   1  19      615.89      754.23    107.98 o 
  -5   1  19     1106.40     1004.62    143.00 o 
  -4   1  19      293.26      278.12     38.88 o 
  -3   1  19       29.74       21.43     22.66 o 
  -2   1  19      145.42      112.68     32.76 o 
  -1   1  19      215.54      356.72    146.98 o 
  -5   2  19      167.69      143.07     52.23 o 
  -4   2  19      104.89      170.40     60.98 o 
  -3   2  19      809.16      808.98    154.02 o 
  -2   2  19      121.75      173.00     12.86 o 
  -1   2  19      243.10      245.88     45.01 o 
  -5   3  19      711.06      708.40     70.71 o 
  -4   3  19      265.58      273.10     76.47 o 
  -3   3  19       28.78       58.48     38.58 o 
  -2   3  19      464.98      427.76     78.69 o 
                                                 
